# Supplementary material for: Impact of closed management on gastrointestinal function and mental health of Chinese university students during COVID-19
Source: BMC Public Health. 2023 Jun 23;23:1219. doi: 10.1186/s12889-023-16145-1 (PMC10288672; doi:10.1186/s12889-023-16145-1)
Supplement: Supplementary file 1 — Supplementary Material 1 [file 12889_2023_16145_MOESM1_ESM.xlsx]

## Sheet: Sheet1
Age	Sex	Education	Major	Region	Meal	Sleep	Exercise	Internet	GAD-1	GAD-2	GAD-3	GAD-4	GAD-5	GAD-6	GAD-7	PHQ-1	PHQ-2	PHQ-3	PHQ-4	PHQ-5	PHQ-6	PHQ-7	PHQ-8	PHQ-9	FCV-19S-1	FCV-19S-2	FCV-19S-3	FCV-19S-4	FCV-19S-5	FCV-19S-6	FCV-19S-7	FCV-19S-8	FCV-19S-9	FCV-19S-10	DT-FBD-1	DT-FBD-2	DT-FBD-3	DT-FBD-4	DT-FBD-5	DT-FBD-6	DT-FBD-7	DT-FBD-8	DT-FBD-9
	1：Male；2：Female	0:Undergraduate；1：Graduate	1：Medicine； 2：Natural Sciences (expect medicine)；3：Social Sciences	1：High risk；2：Low/medium risk	1：No；2：A few days；3：More than a week；4：Almost every day	1：No；2：A few days；3：More than a week；4：Almost every day	1：No；2：< 30 min；3：30-60 min；4：＞60 min	1：≤ 2 h；2：2-5 h ；3：＞5 h	1：No；2：A few days；3：More than a week；4：Almost every day	1：No；2：A few days；3：More than a week；4：Almost every day	1：No；2：A few days；3：More than a week；4：Almost every day	1：No；2：A few days；3：More than a week；4：Almost every day	1：No；2：A few days；3：More than a week；4：Almost every day	1：No；2：A few days；3：More than a week；4：Almost every day	1：No；2：A few days；3：More than a week；4：Almost every day	1：No；2：A few days；3：More than a week；4：Almost every day	1：No；2：A few days；3：More than a week；4：Almost every day	1：No；2：A few days；3：More than a week；4：Almost every day	1：No；2：A few days；3：More than a week；4：Almost every day	1：No；2：A few days；3：More than a week；4：Almost every day	1：No；2：A few days；3：More than a week；4：Almost every day	1：No；2：A few days；3：More than a week；4：Almost every day	1：No；2：A few days；3：More than a week；4：Almost every day	1：No；2：A few days；3：More than a week；4：Almost every day	1: Very disagreed; 2: Disagree; 3: Neutral; 4: Agreed; 5: Strongly agree	1: Very disagreed; 2: Disagree; 3: Neutral; 4: Agreed; 5: Strongly agree	1: Very disagreed; 2: Disagree; 3: Neutral; 4: Agreed; 5: Strongly agree	1: Very disagreed; 2: Disagree; 3: Neutral; 4: Agreed; 5: Strongly agree	1: Very disagreed; 2: Disagree; 3: Neutral; 4: Agreed; 5: Strongly agree	1: Very disagreed; 2: Disagree; 3: Neutral; 4: Agreed; 5: Strongly agree	1: Very disagreed; 2: Disagree; 3: Neutral; 4: Agreed; 5: Strongly agree	1: Very disagreed; 2: Disagree; 3: Neutral; 4: Agreed; 5: Strongly agree	1: Very disagreed; 2: Disagree; 3: Neutral; 4: Agreed; 5: Strongly agree	1: Very disagreed; 2: Disagree; 3: Neutral; 4: Agreed; 5: Strongly agree	1：No；2：A few days；3：More than a week；4：Almost every day	1：No；2：A few days；3：More than a week；4：Almost every day	1：No；2：A few days；3：More than a week；4：Almost every day	1：No；2：A few days；3：More than a week；4：Almost every day	1：No；2：A few days；3：More than a week；4：Almost every day	1：No；2：A few days；3：More than a week；4：Almost every day	1：No；2：A few days；3：More than a week；4：Almost every day	1：No；2：A few days；3：More than a week；4：Almost every day	1：No；2：A few days；3：More than a week；4：Almost every day
19	1	1	2	1	3	3	2	3	1	1	1	1	0	1	1	2	1	0	1	1	0	0	0	0	1	1	1	1	1	1	1	1	1	1	1	1	1	1	1	1	1	1	2
21	1	1	2	1	1	4	3	3	3	3	3	3	3	3	3	3	3	3	3	3	3	3	3	3	5	5	5	5	5	5	5	5	5	5	4	4	4	4	2	1	4	1	4
20	2	1	2	1	2	2	3	2	1	1	1	0	0	0	1	1	1	1	1	1	1	1	1	1	4	5	3	3	3	1	1	1	1	1	3	3	3	2	2	1	1	2	2
19	2	1	2	1	2	2	2	3	1	1	1	1	1	1	1	2	2	2	2	2	2	2	2	2	4	1	1	1	1	1	1	1	1	1	1	1	1	1	2	2	2	2	2
21	1	1	2	1	2	1	2	3	3	3	3	3	1	2	3	3	3	1	1	0	3	3	1	0	1	4	1	1	1	1	1	1	1	1	1	2	2	1	2	2	1	1	1
19	2	1	2	1	2	1	2	2	0	1	1	1	1	0	1	0	1	0	0	1	0	0	1	1	1	3	2	1	3	2	2	2	2	1	1	2	1	2	1	2	1	1	1
19	1	1	2	1	1	1	3	2	1	0	0	0	0	0	0	1	1	0	1	0	0	1	0	0	1	1	2	2	1	1	3	1	1	2	1	1	1	1	1	1	1	1	1
19	2	1	2	1	1	1	2	2	1	1	1	1	0	1	0	0	0	1	0	0	1	1	0	1	4	4	4	3	4	3	4	1	1	1	1	1	1	1	1	1	1	1	1
21	2	1	2	1	2	3	3	2	1	0	0	0	0	0	1	0	0	0	0	0	0	0	0	0	3	2	4	1	3	1	1	1	1	1	1	1	1	2	1	1	1	2	1
18	1	1	2	1	4	4	3	3	3	3	3	3	2	3	3	2	3	3	3	0	3	3	3	3	2	1	2	1	1	1	1	1	1	1	1	1	1	1	1	1	1	1	1
18	2	1	2	1	2	2	1	3	1	0	0	0	0	1	1	3	1	2	3	1	1	1	0	0	3	1	3	1	2	1	1	1	1	1	2	2	1	2	2	1	1	1	1
21	1	1	2	1	1	1	3	3	0	0	0	0	0	1	1	1	1	0	1	0	1	1	0	0	3	2	2	1	3	2	3	2	2	1	1	1	1	1	1	1	1	1	1
20	1	1	2	1	3	3	3	2	1	1	1	1	1	1	1	2	2	2	2	2	2	2	2	2	2	3	4	4	3	2	3	2	3	3	3	3	3	3	2	2	3	3	2
19	1	1	2	1	1	1	2	2	0	0	0	0	0	0	0	0	0	0	0	0	0	0	0	0	2	2	2	2	2	1	1	1	1	1	1	1	1	1	1	1	1	1	1
18	1	1	2	1	1	1	2	3	0	0	1	0	0	0	2	3	0	1	1	0	2	2	1	1	3	3	3	2	4	2	4	2	2	2	1	1	1	1	1	1	1	1	1
19	1	1	2	1	1	1	2	3	0	0	1	1	1	0	0	0	0	0	0	0	0	0	0	0	3	3	3	3	3	3	3	3	3	3	1	1	1	1	1	1	1	1	1
20	2	1	3	1	2	2	2	2	1	1	1	1	1	1	1	1	1	1	1	1	1	1	1	0	4	4	4	3	3	2	4	3	2	2	2	2	1	2	1	2	2	2	2
19	1	1	2	1	3	2	2	3	1	1	1	1	0	0	1	1	0	1	1	1	0	1	0	0	3	3	3	2	2	3	4	3	2	2	1	2	1	1	1	2	1	2	2
20	1	1	2	1	2	1	3	2	0	0	0	2	0	0	0	1	1	0	0	0	0	1	0	0	1	1	1	1	1	1	1	1	1	1	1	1	1	1	1	1	1	1	1
20	1	1	2	1	2	2	2	2	2	1	1	1	1	1	1	1	1	1	1	1	1	1	1	1	3	3	3	3	3	3	3	3	3	3	1	2	2	2	1	1	1	2	2
19	1	1	2	1	1	3	3	3	0	0	0	1	0	0	0	1	0	1	1	0	0	0	0	0	1	1	1	1	1	1	4	1	1	1	2	1	1	1	2	1	2	1	1
22	2	1	2	1	1	2	3	3	1	1	1	1	0	1	1	1	1	1	2	1	2	3	1	0	3	3	4	2	3	3	4	3	1	1	2	2	1	1	1	1	1	1	2
18	1	1	2	1	2	4	2	3	1	0	2	2	1	1	2	1	2	1	1	1	2	2	3	0	4	4	4	3	4	3	2	4	4	4	1	1	2	1	1	1	1	2	1
19	1	1	2	1	1	4	2	3	1	2	2	1	0	1	1	1	0	0	0	0	1	1	1	1	4	3	4	2	4	2	4	4	2	2	1	2	2	2	1	1	1	1	1
19	1	1	2	1	1	4	1	3	0	0	1	1	0	1	0	1	1	1	0	0	0	0	0	0	3	4	4	3	3	3	4	2	2	2	1	2	2	1	1	1	1	1	1
22	1	1	2	1	2	3	2	2	1	2	0	0	1	1	2	2	1	2	2	0	2	1	1	0	3	5	5	2	2	1	2	4	1	2	3	2	2	3	2	3	3	1	1
20	1	1	2	1	1	2	3	3	2	2	1	1	1	2	2	1	0	2	2	2	2	3	2	0	4	3	4	2	2	2	2	3	2	2	1	3	1	1	1	3	1	1	1
22	1	1	2	1	2	2	2	2	1	0	1	2	0	0	1	2	1	0	1	0	1	1	0	1	3	2	4	2	4	1	2	3	1	1	1	1	1	2	1	1	1	1	2
19	1	1	2	1	1	2	2	2	0	0	0	0	0	0	0	0	0	0	1	0	0	0	0	0	1	1	1	2	1	1	1	1	1	1	1	1	1	1	2	1	1	1	1
20	1	1	2	1	2	3	2	2	3	3	3	1	1	0	1	1	1	0	1	1	2	0	0	1	3	3	3	3	3	3	3	4	1	3	1	1	1	1	1	2	1	2	1
19	1	1	2	1	1	1	2	3	1	0	0	0	0	0	0	0	0	0	0	0	0	0	0	0	5	3	5	2	1	1	5	4	1	1	1	1	1	1	1	1	2	1	1
21	2	1	3	1	3	4	3	3	3	3	3	3	2	2	2	3	2	2	2	2	2	2	2	0	4	3	4	4	3	2	3	3	2	2	1	1	1	1	1	1	1	1	1
21	1	1	2	1	1	2	3	2	0	0	0	1	0	0	0	0	1	1	0	0	0	1	0	0	4	1	1	3	1	1	1	1	1	1	1	1	1	1	1	1	1	1	1
21	2	1	2	1	1	2	3	2	1	1	1	1	0	1	0	1	1	1	1	1	1	1	1	0	3	3	3	2	2	2	2	2	2	2	1	1	1	1	1	1	1	2	1
20	2	1	3	1	2	3	2	3	1	2	1	2	1	2	1	2	1	2	1	1	1	1	1	2	3	2	3	3	3	3	3	3	3	3	2	3	2	2	2	2	2	2	2
21	2	1	2	1	2	2	3	2	1	0	1	1	0	0	1	1	1	1	1	0	0	0	0	0	3	3	3	2	2	2	2	1	1	3	1	1	1	2	2	1	1	1	1
21	2	1	2	1	4	4	1	3	1	1	2	3	0	1	0	1	2	2	2	1	0	1	0	0	2	2	2	2	2	2	2	2	2	2	1	1	1	1	1	1	1	2	2
18	2	1	3	1	2	1	2	3	1	0	1	1	1	1	1	0	1	0	1	1	0	1	1	0	3	3	3	3	3	2	4	2	2	1	1	1	1	1	1	1	1	1	1
21	1	1	2	1	1	3	2	3	0	0	0	1	0	0	1	2	0	0	1	1	1	1	0	0	2	1	2	1	4	1	1	4	1	1	2	1	2	1	1	1	1	1	1
20	2	1	1	1	1	1	2	3	0	0	0	0	0	0	0	0	0	0	0	0	0	0	0	0	1	1	2	1	1	1	1	1	1	1	1	1	2	1	1	1	1	1	1
18	1	1	2	1	4	4	3	3	3	3	3	3	2	1	3	0	2	3	2	0	2	1	3	1	4	3	4	2	3	1	1	1	1	1	1	1	1	1	1	1	1	1	1
22	2	1	2	1	4	4	2	3	1	1	3	2	1	3	3	1	1	3	3	0	1	1	1	1	5	5	5	5	5	5	5	5	5	5	1	1	1	1	4	2	1	1	1
20	1	1	2	1	4	2	4	3	3	1	2	1	1	0	2	1	1	1	1	1	2	1	1	1	4	5	4	4	3	2	4	3	2	3	2	2	2	1	1	2	1	1	1
20	2	1	2	1	2	2	1	2	1	3	3	1	1	1	0	2	1	1	0	0	0	3	1	0	4	3	4	2	4	2	2	4	1	3	1	3	1	2	2	3	1	1	1
19	1	1	2	1	2	2	2	3	1	1	1	1	1	1	1	1	1	1	1	1	1	1	1	0	3	3	3	3	3	3	3	3	3	3	1	1	1	1	2	1	1	2	1
20	1	1	2	1	1	1	2	3	0	0	0	0	0	0	0	0	0	0	1	0	0	0	0	0	4	2	4	3	3	2	4	3	1	1	1	1	1	1	1	1	1	1	1
19	1	1	2	1	1	2	2	2	1	1	1	1	1	1	1	1	1	1	0	0	0	0	0	0	4	3	3	2	4	3	3	3	3	3	1	1	1	1	1	2	1	1	1
22	1	1	2	1	1	3	2	2	0	1	1	2	1	1	2	1	1	2	0	2	2	2	2	0	3	2	2	2	2	2	3	3	3	2	1	1	1	1	1	1	1	1	2
20	1	1	2	1	2	1	3	3	0	0	0	0	0	2	0	3	0	1	1	0	0	1	0	0	1	1	1	1	1	1	4	1	1	1	1	2	1	1	1	1	1	1	1
20	2	1	2	1	1	1	2	2	0	0	0	1	0	0	0	1	1	0	0	0	1	0	0	0	2	2	4	2	2	2	4	2	2	2	1	1	1	1	1	1	1	1	2
20	2	1	2	1	1	1	2	2	0	0	0	0	0	0	0	0	0	0	0	0	0	0	0	0	2	2	2	2	2	2	4	4	2	2	1	1	1	1	1	1	1	1	1
19	1	1	2	1	1	1	4	2	0	0	0	0	0	0	0	0	0	0	0	0	0	0	0	0	1	1	1	1	1	1	1	1	1	1	1	1	1	1	1	1	1	1	1
22	1	1	2	1	1	1	4	3	0	0	0	0	0	0	0	0	0	1	0	0	0	0	1	0	3	3	3	3	3	3	3	3	3	3	1	2	1	2	1	1	2	1	1
19	2	1	2	1	3	3	4	3	3	1	1	3	1	2	0	3	3	3	3	3	1	2	0	1	2	2	2	2	3	2	2	2	2	2	1	3	3	2	1	2	2	3	3
19	1	1	2	1	2	1	3	2	1	0	0	0	0	1	1	1	1	1	1	1	1	1	1	0	1	1	1	1	1	1	1	1	1	1	1	1	1	2	1	2	2	2	1
21	1	1	2	1	4	4	2	3	1	0	2	3	0	2	0	3	3	3	3	3	3	3	3	2	2	2	1	1	2	1	1	1	1	1	2	1	4	4	1	4	2	3	3
20	1	1	2	1	1	1	4	2	0	0	0	0	0	0	0	0	0	0	1	0	0	0	0	0	1	1	1	1	1	1	1	1	1	1	1	2	1	1	1	1	1	1	1
20	1	1	3	1	1	1	2	2	1	1	1	1	1	1	1	1	1	0	1	2	2	1	0	1	3	3	3	3	3	3	3	3	3	3	2	2	1	2	1	2	2	2	2
21	2	1	3	1	4	2	2	2	1	1	1	1	1	1	1	1	1	1	1	1	1	1	1	1	4	4	4	3	2	1	4	3	1	2	2	2	2	2	1	2	1	2	3
25	2	2	3	1	4	4	3	3	3	3	3	3	1	3	3	2	3	3	3	3	2	3	3	2	1	4	1	1	1	1	1	5	1	1	1	1	1	1	1	3	1	3	4
19	2	1	3	1	3	4	1	3	3	3	2	3	2	2	2	2	3	2	3	3	1	3	1	3	2	4	2	2	4	1	1	3	1	1	2	4	1	3	2	2	3	1	3
21	2	1	3	1	2	2	3	2	1	1	1	1	0	1	1	1	1	0	1	1	1	0	0	0	4	2	4	2	1	1	1	3	1	1	1	1	1	1	1	1	1	1	2
25	2	2	3	1	3	4	2	3	1	1	2	2	0	0	2	1	1	1	2	1	1	2	0	0	1	4	1	1	1	1	1	3	1	1	1	2	1	4	1	1	4	2	2
23	2	2	3	1	2	2	2	3	0	0	0	0	0	1	0	1	0	1	1	1	1	0	0	0	1	1	1	1	1	1	1	4	1	3	1	3	2	2	3	2	1	2	2
19	2	1	3	1	1	2	2	2	1	1	1	0	1	1	1	1	1	1	1	1	1	2	1	1	3	4	3	2	3	2	2	3	2	2	2	1	1	2	1	2	2	2	2
21	1	1	3	1	3	3	2	3	2	3	2	2	1	1	2	1	1	0	2	0	1	0	0	0	2	1	4	1	2	1	3	2	1	1	2	1	1	2	2	2	2	2	1
24	2	2	3	1	2	4	2	2	1	1	1	1	0	1	1	1	1	1	1	2	1	1	1	0	2	2	2	2	3	2	2	3	2	3	1	2	1	1	2	2	1	1	1
22	2	1	3	1	1	1	3	3	1	1	1	1	1	0	1	2	1	1	1	2	2	1	1	0	4	4	4	3	3	2	2	2	1	1	1	1	1	2	1	1	1	2	1
19	2	1	3	1	1	2	2	3	0	0	1	0	0	0	0	1	1	0	0	0	0	0	0	0	1	1	1	1	1	1	1	1	1	1	1	1	1	1	1	1	1	1	1
21	2	1	3	1	1	2	1	1	1	0	0	0	0	1	1	1	0	0	1	1	0	1	1	0	3	3	4	2	3	1	3	3	2	1	1	2	1	2	2	2	2	1	1
19	1	1	3	1	1	1	3	3	1	1	1	0	1	0	0	1	1	1	1	1	0	2	2	0	1	3	2	1	3	1	1	1	1	1	1	2	1	2	1	2	2	1	2
19	2	1	3	1	1	1	2	2	1	1	1	1	1	1	0	1	1	1	1	1	0	1	0	1	3	2	2	1	3	1	1	1	1	1	1	1	1	1	1	1	1	1	2
21	2	1	3	1	2	3	2	3	1	0	0	0	0	1	0	1	1	1	1	0	1	1	0	0	4	2	4	2	4	1	4	4	1	4	2	1	1	1	2	2	2	1	1
19	1	1	2	1	2	2	2	3	1	1	1	1	1	1	1	1	1	1	1	1	1	1	1	1	3	3	3	3	3	3	3	3	3	3	1	1	1	1	2	1	2	2	2
22	1	1	3	1	3	2	2	3	0	0	1	0	0	0	0	2	0	0	2	0	1	1	0	0	4	4	4	2	4	2	2	4	2	3	1	1	1	1	1	1	1	1	1
20	2	1	3	1	3	2	3	2	1	0	1	1	1	2	0	1	1	1	2	1	2	1	1	0	1	3	4	1	2	1	1	2	1	1	2	2	1	1	1	1	1	2	2
21	1	1	2	1	1	2	2	3	2	2	2	2	1	2	1	2	1	1	2	1	2	2	2	1	3	5	4	2	3	1	4	4	1	3	1	1	1	1	1	1	1	3	3
21	2	1	3	1	4	1	1	3	2	1	1	2	2	2	2	3	3	3	3	3	3	2	0	0	4	4	4	4	4	3	5	3	3	5	2	2	2	2	3	4	2	4	4
22	2	1	3	1	4	4	2	3	2	2	3	2	2	3	2	3	3	3	3	3	2	3	2	2	3	4	3	1	2	2	3	4	1	4	3	3	3	4	2	2	2	4	3
21	2	1	3	1	2	2	1	3	1	1	1	1	0	1	1	1	1	2	1	2	2	2	1	0	3	2	4	1	3	2	2	2	2	2	1	1	1	1	1	2	1	2	2
20	1	1	2	1	1	1	1	3	3	3	3	3	0	0	2	3	3	1	1	0	1	3	0	0	2	2	4	2	2	2	2	2	2	2	1	1	1	2	1	1	1	1	1
20	2	1	2	2	1	1	2	3	1	1	1	1	1	1	1	1	1	1	1	1	1	1	0	0	4	3	3	2	3	2	3	3	2	2	1	1	1	1	2	2	1	1	2
19	2	1	2	2	2	2	2	3	1	1	1	1	1	1	1	1	1	1	1	1	1	1	1	1	3	3	3	3	4	2	2	2	1	2	2	2	2	2	2	2	2	2	2
20	1	1	2	2	1	1	3	3	0	0	0	0	0	0	0	0	0	0	0	0	0	0	0	0	4	4	4	3	3	1	3	2	3	2	1	1	1	1	1	1	1	1	1
20	2	1	2	2	1	1	3	3	1	0	0	0	0	0	0	0	1	0	0	0	0	0	0	0	4	2	4	1	1	1	3	1	1	1	1	1	1	1	1	1	1	1	1
20	1	1	2	2	3	1	2	3	1	1	1	1	1	1	2	2	1	0	1	0	1	0	0	0	5	4	3	5	4	2	4	3	1	3	1	1	2	1	2	1	1	1	2
20	1	1	2	2	1	2	2	3	0	0	1	0	0	0	0	0	0	0	0	0	0	1	1	0	3	3	3	4	2	2	2	2	2	2	1	1	1	1	2	2	1	2	1
21	1	1	2	2	2	2	2	3	1	0	1	1	0	0	0	1	0	0	1	0	0	1	1	0	3	1	1	1	2	1	1	1	1	1	1	1	1	1	1	1	1	1	1
20	2	1	2	2	2	2	2	2	1	1	0	0	0	0	0	0	1	0	0	0	0	0	0	0	3	2	4	2	3	1	1	1	1	1	1	1	1	1	1	1	1	1	1
22	2	1	2	2	1	1	2	3	1	1	1	1	1	1	1	1	1	1	1	1	1	1	1	0	3	3	3	2	2	2	2	2	2	2	1	1	1	1	2	2	1	1	2
21	1	1	2	2	1	4	1	1	3	3	0	0	3	3	0	3	3	3	3	0	0	0	0	0	1	1	1	1	1	1	1	1	1	1	1	1	1	1	1	1	1	1	1
19	1	1	2	2	2	2	3	2	1	1	1	1	1	1	1	1	1	1	1	1	1	1	0	0	2	2	2	2	2	2	2	2	2	2	2	2	1	2	1	1	1	2	2
21	1	1	2	2	2	3	2	3	1	1	1	1	1	1	1	1	1	1	0	0	0	2	1	0	5	5	5	5	5	5	5	5	5	5	2	2	1	2	1	1	2	1	1
21	2	1	2	2	2	1	2	3	0	1	0	0	0	1	1	0	0	0	0	0	0	1	0	0	2	2	2	2	2	2	2	2	2	2	1	1	1	1	1	1	1	1	1
21	1	1	2	2	2	1	3	2	1	0	1	0	0	0	1	0	1	0	0	0	1	0	0	0	1	1	1	1	1	1	1	1	1	1	1	1	1	1	1	1	1	1	1
20	1	1	2	2	4	1	3	3	0	0	0	0	0	0	0	0	0	3	1	0	1	3	0	0	1	1	1	1	1	1	1	1	1	1	1	1	1	1	1	1	1	1	1
20	1	1	2	2	1	1	1	3	0	0	0	0	0	0	0	0	1	1	1	0	0	0	0	0	1	1	1	1	1	1	1	1	1	1	1	1	1	1	1	1	1	1	1
20	2	1	3	2	4	1	2	3	0	0	0	0	0	0	0	0	0	0	0	0	0	0	0	0	1	1	1	1	1	1	1	1	1	1	1	1	1	1	3	3	3	1	1
28	2	2	1	2	2	1	2	3	2	2	2	2	2	1	0	0	0	0	0	0	0	1	2	1	3	3	3	3	3	2	3	2	3	4	2	2	2	2	3	2	2	2	1
20	2	1	3	2	2	2	4	3	1	0	1	1	1	1	1	1	1	1	1	1	1	1	1	1	5	5	5	4	4	3	5	5	5	5	2	2	2	2	2	2	2	2	2
20	2	1	2	2	3	2	1	3	1	0	0	2	0	0	0	2	1	1	1	1	1	1	0	0	1	1	1	1	1	1	1	1	1	1	2	2	1	2	1	1	2	1	2
18	1	1	1	2	1	1	4	3	0	0	0	0	0	0	0	0	0	0	0	0	0	0	0	0	1	1	1	1	1	1	1	1	1	1	1	1	1	1	1	1	1	1	1
20	2	1	2	2	2	2	4	3	1	0	1	1	0	1	1	1	0	1	2	1	1	1	0	0	3	2	3	2	2	1	2	1	1	1	2	2	1	2	1	1	1	2	2
18	1	1	2	2	1	1	2	2	0	0	0	0	0	0	0	0	0	0	0	0	0	0	0	0	3	3	3	3	3	3	3	3	3	3	1	1	1	1	1	1	1	1	1
21	1	1	1	2	1	1	2	3	1	1	1	1	0	0	0	0	0	1	0	0	0	0	0	0	1	1	1	1	1	1	1	1	1	1	1	1	1	1	1	1	1	1	1
21	1	1	2	2	1	1	3	3	0	0	0	0	0	0	0	0	0	0	0	0	0	0	0	0	1	1	1	1	1	1	1	1	1	1	1	1	1	1	1	1	1	1	1
18	2	1	2	2	2	2	2	3	1	1	1	0	0	0	1	1	0	1	1	1	2	0	0	0	3	4	2	1	4	1	1	4	1	1	1	1	1	1	1	1	1	2	1
19	1	1	2	2	4	1	4	3	1	1	1	1	0	0	0	2	1	2	0	0	2	3	1	0	3	3	3	3	3	3	3	2	1	1	1	1	1	1	1	1	1	1	1
20	2	1	2	2	1	2	3	3	1	0	1	0	0	0	1	1	1	1	1	1	1	1	1	1	5	3	5	2	2	1	5	3	1	1	1	1	1	1	2	1	1	4	4
19	1	1	2	2	1	1	3	2	0	0	0	0	0	0	0	0	0	0	0	0	0	0	0	0	3	2	3	1	1	1	1	1	1	1	1	1	1	1	1	1	1	1	1
20	1	1	2	2	1	2	2	3	0	0	1	1	0	0	1	0	1	0	0	0	1	0	0	0	2	3	3	2	2	2	3	2	1	2	1	1	1	1	1	1	1	1	1
19	2	1	2	2	1	1	3	1	0	0	0	0	0	0	0	0	0	0	0	0	0	0	0	0	1	1	1	1	1	1	1	1	1	1	1	1	1	1	1	1	1	1	1
18	1	1	2	2	1	1	2	3	0	0	0	0	0	0	0	3	3	3	3	3	3	0	0	0	5	5	5	1	5	5	5	5	1	1	1	1	1	1	1	1	1	1	1
20	1	1	2	2	1	1	2	2	1	0	0	0	0	1	0	0	0	0	0	0	0	0	0	0	4	4	3	1	1	1	1	4	1	1	1	2	1	1	1	1	1	1	1
20	2	1	2	2	1	1	2	3	0	0	0	0	0	1	0	1	0	0	0	1	0	0	0	0	3	3	3	3	3	3	3	3	3	3	1	1	1	1	1	1	1	1	1
20	2	1	2	2	1	1	2	3	0	0	0	0	1	0	0	0	0	0	0	0	2	0	0	0	1	1	1	1	1	1	1	1	1	1	1	1	1	1	1	1	1	1	1
20	2	1	3	2	2	2	2	2	1	1	1	2	1	0	1	1	1	1	2	1	1	2	0	0	4	3	4	3	4	2	4	4	2	4	1	1	1	1	2	1	2	1	1
21	2	1	3	2	2	2	2	3	1	1	1	1	1	1	1	1	1	1	1	1	1	1	1	1	3	4	4	3	4	2	3	4	2	2	2	2	2	2	2	2	2	2	2
20	2	1	2	2	1	1	2	3	0	0	0	0	0	0	0	1	0	0	0	1	0	0	0	0	3	2	2	1	3	1	1	1	1	1	1	1	1	1	1	1	1	1	1
21	1	1	2	2	4	3	1	3	1	1	2	2	2	2	1	2	2	2	1	2	1	2	2	1	3	3	3	4	4	3	3	3	3	3	2	1	2	2	1	1	2	3	2
20	2	1	3	2	4	4	2	3	1	1	1	1	1	1	3	3	1	3	3	1	0	1	1	0	3	3	3	3	3	3	3	3	3	3	2	1	1	1	4	4	4	1	1
21	2	1	2	2	2	1	1	2	1	1	1	1	0	1	0	1	1	1	1	1	1	1	1	1	3	1	1	1	1	1	1	1	1	1	1	2	1	1	2	2	2	1	3
20	2	1	2	2	1	1	4	2	1	1	0	0	0	1	1	1	1	0	1	0	0	0	0	0	2	2	2	1	2	1	1	2	1	1	1	1	1	1	1	1	1	1	1
20	2	1	2	2	2	2	3	3	1	0	1	1	0	1	0	1	1	1	1	0	0	1	0	0	1	2	3	3	3	1	1	1	1	1	1	1	1	1	2	2	2	1	1
23	2	2	1	2	2	2	4	3	1	1	1	1	0	0	1	1	0	0	1	0	1	1	0	0	3	3	3	2	2	2	3	3	1	1	1	1	1	1	1	1	1	1	1
20	2	1	2	2	4	3	2	3	1	0	2	1	0	1	2	1	1	1	2	3	2	1	1	0	4	4	4	4	4	2	4	3	2	2	2	2	1	1	2	1	1	2	1
20	1	1	2	2	2	1	2	3	0	0	0	0	0	0	1	1	0	0	1	0	1	0	0	0	4	3	3	3	2	3	3	3	3	3	1	1	1	1	1	1	1	1	1
20	1	1	2	2	1	1	3	2	1	1	1	0	1	1	0	1	1	0	0	0	0	0	0	0	2	3	3	2	2	1	1	3	1	2	1	1	1	1	1	1	1	1	1
20	2	1	2	2	3	3	2	3	0	0	0	0	0	0	0	1	0	0	1	1	0	0	0	0	3	3	3	3	3	3	3	3	3	3	1	1	1	1	1	1	1	1	1
19	2	1	1	2	2	2	2	3	1	2	2	1	0	1	1	2	2	2	2	1	1	2	0	0	3	4	4	4	4	2	4	2	2	2	1	1	1	1	1	1	1	2	1
22	2	1	2	2	2	2	2	3	1	1	1	1	1	1	1	1	1	1	1	1	1	1	1	1	3	3	3	3	3	3	3	3	3	3	2	2	2	2	2	2	2	2	2
20	2	1	2	2	4	1	3	3	1	0	0	1	0	1	1	3	1	0	1	1	1	1	1	0	4	3	2	2	2	2	4	4	2	2	2	2	1	2	2	2	2	2	1
20	2	1	2	2	3	3	2	3	1	1	1	1	0	1	0	0	0	1	1	1	0	0	0	0	3	3	3	3	1	2	1	1	1	1	2	2	1	1	4	4	4	1	1
20	1	1	2	2	4	4	2	3	0	0	0	0	0	0	0	0	0	0	0	0	1	3	0	0	3	3	4	2	2	2	2	1	1	1	1	1	1	1	1	1	1	1	1
18	2	1	3	2	2	2	2	3	1	0	1	0	1	1	1	2	1	1	1	0	1	1	1	0	1	5	3	2	3	1	1	4	1	1	1	1	1	1	1	1	1	1	1
19	2	1	3	2	2	2	4	3	1	1	1	1	1	1	1	1	1	1	1	1	1	1	1	1	5	5	5	5	5	4	5	4	3	4	2	2	2	2	2	2	2	2	2
22	1	1	2	2	1	1	2	2	0	0	0	0	0	0	0	0	0	0	0	0	0	0	0	0	3	3	3	2	2	2	2	2	1	2	1	1	1	1	1	1	1	1	1
21	2	1	2	2	2	3	2	3	0	0	0	0	0	0	0	1	1	2	3	1	0	1	0	0	1	1	1	1	4	1	1	1	1	1	1	1	1	1	1	1	1	1	2
17	2	1	2	2	1	1	3	3	0	0	0	0	0	0	0	0	0	0	0	0	0	0	0	0	1	1	1	1	1	1	1	1	1	1	1	1	1	1	1	1	1	1	1
20	1	1	2	2	2	2	2	3	3	3	2	2	1	1	1	1	1	0	1	1	1	1	1	0	3	3	3	3	3	2	3	3	2	2	2	2	1	2	2	1	2	1	1
20	2	1	3	2	1	1	3	3	1	0	0	0	0	0	0	1	1	1	1	1	1	1	0	0	3	3	3	3	2	1	3	3	1	1	1	2	1	1	1	1	1	1	1
24	2	2	1	2	4	4	3	3	3	3	3	3	3	3	3	3	3	3	3	3	3	3	3	3	1	1	1	1	1	1	1	1	1	1	4	4	4	4	4	4	4	4	4
23	2	2	1	2	1	1	2	3	1	0	0	0	0	1	1	0	0	0	1	1	0	1	1	0	3	3	3	3	3	3	3	3	3	3	1	2	1	2	2	1	1	1	1
20	2	1	1	2	2	4	2	2	2	2	2	2	1	1	1	1	1	2	1	1	0	1	1	0	2	4	4	2	2	4	2	3	2	5	1	1	1	1	1	1	1	2	2
18	2	1	3	2	3	3	1	3	1	1	1	1	0	1	1	1	1	1	1	1	0	1	0	0	4	4	4	2	4	2	2	4	2	3	1	1	1	1	1	1	1	1	1
19	2	1	3	2	4	4	4	3	1	1	1	1	2	1	2	1	2	1	2	2	1	3	2	0	4	3	3	2	4	2	4	4	4	3	2	2	1	1	3	2	2	3	4
20	2	1	1	2	1	2	2	3	2	2	2	1	1	1	2	1	1	0	2	0	1	1	2	2	3	4	4	3	2	2	3	2	1	2	1	1	1	1	1	1	1	1	1
24	2	2	1	2	4	2	1	3	1	0	0	0	0	1	0	0	1	1	0	0	0	0	0	0	3	3	3	2	4	1	1	1	1	1	4	4	1	1	1	1	1	1	2
25	2	2	2	2	2	2	2	1	3	3	3	3	3	3	3	3	3	3	3	2	2	2	2	2	4	4	4	4	4	4	4	4	4	4	2	2	2	2	2	2	2	2	2
22	2	2	1	2	1	1	3	3	1	0	0	0	0	0	0	1	0	1	0	0	0	0	0	0	3	2	3	2	2	1	1	2	2	2	1	1	1	1	2	1	1	1	1
20	1	1	2	2	2	2	3	3	1	1	1	1	1	1	1	1	1	1	1	1	1	1	1	0	4	4	4	1	2	2	4	4	2	3	1	2	1	1	1	2	2	1	1
21	2	1	2	2	1	2	1	3	1	1	2	1	1	1	2	1	1	2	2	1	1	2	1	1	2	3	3	2	2	2	2	3	2	3	2	1	1	1	1	2	1	1	1
22	2	2	1	2	1	1	3	3	0	0	0	0	0	0	0	1	0	1	1	0	0	1	0	0	1	1	1	1	1	1	1	1	1	1	1	1	1	1	1	1	1	1	1
19	2	1	2	2	1	1	4	2	1	1	1	1	1	0	1	1	0	1	0	0	0	0	0	0	3	1	2	1	2	1	1	2	1	1	1	1	1	1	1	1	1	1	1
25	1	2	1	2	2	4	1	3	2	2	2	2	1	2	2	2	2	2	2	1	2	2	2	2	3	4	4	3	4	3	5	4	3	3	2	2	2	2	4	4	4	2	2
24	2	2	1	2	3	2	2	2	1	1	1	2	1	2	2	2	2	2	2	1	2	1	2	0	4	4	4	4	4	4	4	4	4	4	1	3	1	1	2	1	1	2	3
24	2	2	1	2	1	1	3	3	1	1	1	1	0	1	0	1	1	1	1	1	1	1	1	1	2	2	2	1	3	1	1	3	1	1	1	2	1	1	2	1	1	2	1
22	1	1	3	2	4	4	2	3	3	2	2	2	1	3	3	3	3	2	3	3	2	3	3	2	1	1	1	1	1	1	1	4	1	1	1	1	1	1	1	3	3	1	1
24	1	2	2	2	1	1	3	2	0	0	0	0	0	0	1	0	0	0	0	0	0	0	0	0	3	3	4	2	1	1	3	4	1	1	1	1	1	1	1	1	1	2	2
24	1	2	2	2	2	2	4	2	1	1	1	2	0	1	2	1	1	1	1	1	1	1	1	0	3	3	3	1	3	1	1	3	1	1	1	2	1	1	2	1	1	1	2
23	2	2	3	2	1	1	1	1	0	0	0	0	0	0	0	0	0	0	0	0	0	0	0	0	1	1	1	1	1	1	2	1	1	1	1	1	1	1	1	1	1	1	1
23	2	2	3	2	1	1	4	3	0	1	1	0	1	0	1	1	1	1	1	1	1	1	0	0	2	3	3	2	2	1	2	3	3	2	1	1	2	2	2	2	1	2	2
23	1	2	2	2	3	2	4	3	1	0	1	1	0	0	1	1	0	2	1	0	0	0	1	0	4	4	4	2	3	2	2	3	1	1	1	1	1	1	1	1	1	1	1
29	1	2	2	2	1	1	4	1	0	0	0	0	0	0	0	0	0	0	0	0	0	0	0	0	1	1	1	1	1	1	1	1	1	1	1	1	1	1	1	1	1	1	1
23	2	2	3	2	2	1	2	2	0	0	0	1	0	1	1	1	1	0	1	0	0	1	0	0	3	2	4	2	4	1	4	3	1	1	1	2	1	1	1	1	2	1	1
22	2	2	2	2	1	2	2	3	2	2	2	1	1	1	1	1	1	1	1	1	1	1	1	1	3	3	3	2	2	2	1	1	1	1	2	1	1	1	1	1	1	1	1
22	1	2	2	2	2	1	2	2	0	0	0	0	0	0	0	0	0	0	0	0	0	0	0	0	3	3	3	3	3	3	3	3	3	3	1	1	1	1	1	1	1	1	1
23	2	2	2	2	2	2	3	3	1	1	1	1	0	0	1	1	1	1	1	1	1	1	0	0	5	5	5	2	5	2	4	3	1	1	1	2	1	2	2	2	2	2	2
22	2	2	2	2	1	1	2	3	0	0	0	0	0	0	0	0	0	0	0	0	0	0	0	0	1	1	1	1	1	1	1	1	1	1	1	1	1	1	2	2	1	1	1
23	1	2	2	2	2	2	3	2	1	0	1	0	0	0	0	0	0	1	1	1	0	1	0	0	2	1	2	2	1	1	1	1	1	1	2	1	1	1	1	2	2	2	2
25	2	2	3	2	2	2	3	2	0	0	0	0	0	0	0	0	0	1	0	0	0	0	0	0	4	1	1	3	1	1	1	1	1	1	1	1	1	1	1	1	1	1	1
23	1	2	2	2	1	1	3	2	0	0	0	0	0	0	0	0	0	0	0	0	0	0	0	0	4	3	4	2	3	2	2	2	2	2	1	1	1	1	1	1	1	1	1
22	1	1	2	2	3	4	2	3	1	1	1	1	1	1	1	1	0	1	1	0	0	1	1	0	4	4	4	2	2	2	3	4	2	2	1	1	2	1	1	2	2	2	2
25	1	2	2	2	1	2	2	2	1	1	1	1	0	1	1	1	1	0	1	1	0	1	0	0	2	1	2	1	2	2	2	1	2	1	1	1	1	1	2	1	1	1	2
19	2	1	2	2	3	3	1	1	2	2	2	2	2	2	2	2	2	2	2	2	2	2	2	2	4	4	4	4	4	4	4	4	4	4	3	3	3	3	3	3	3	3	3
23	1	2	2	2	1	1	3	3	0	0	0	0	0	0	0	0	1	1	1	1	0	0	0	0	2	2	2	2	2	2	2	2	2	2	1	1	1	1	2	1	1	1	1
19	1	1	2	2	4	4	2	3	0	0	0	0	0	0	0	0	0	0	1	0	0	2	0	0	1	1	1	1	1	1	1	1	1	1	1	1	1	1	1	2	1	2	1
23	1	2	2	2	4	2	1	3	1	1	2	1	2	2	1	1	1	1	1	1	2	2	2	0	4	4	4	2	2	1	1	1	1	1	1	1	1	1	1	1	1	1	1
20	2	1	2	2	2	1	2	3	3	3	3	3	3	3	3	3	3	3	3	3	3	3	3	3	2	2	2	3	3	2	2	2	1	1	1	2	1	1	2	1	1	1	3
23	1	2	2	2	1	2	2	3	0	0	1	1	0	0	1	1	1	0	1	0	0	1	0	0	1	1	1	1	1	1	1	1	1	1	1	1	1	1	1	1	1	1	1
18	1	1	2	2	3	3	3	3	1	1	1	1	1	0	2	1	0	0	2	1	0	2	1	0	4	1	4	1	3	1	1	1	1	1	1	2	1	1	1	1	1	1	2
21	2	1	2	2	4	4	2	3	1	1	2	2	0	0	1	1	1	1	1	1	1	1	0	0	4	4	4	3	2	2	4	3	2	2	1	1	1	1	1	1	1	1	1
21	1	1	2	2	2	2	2	3	1	1	1	1	1	0	0	1	1	1	1	1	0	1	1	0	1	1	1	1	1	1	1	1	1	1	1	1	1	1	1	1	1	2	1
19	2	1	2	2	1	1	3	3	1	0	0	0	0	0	1	2	0	0	0	0	1	2	0	0	3	3	4	2	4	1	4	4	1	2	1	1	1	1	1	1	1	1	1
23	1	2	2	2	1	3	3	3	1	0	0	0	1	1	0	2	1	3	3	0	0	1	0	0	1	1	1	1	1	1	1	1	1	1	1	1	1	1	1	1	1	1	1
21	1	1	2	2	3	4	3	2	3	3	3	3	3	3	3	3	3	3	3	3	3	3	3	1	1	1	1	1	3	1	1	1	1	1	1	1	1	1	1	1	1	1	2
19	1	1	2	2	1	1	3	2	2	1	0	1	0	0	0	0	1	0	0	0	0	0	0	0	1	1	1	1	1	1	1	1	2	1	1	1	1	1	1	1	1	1	2
19	2	1	3	2	1	1	2	2	1	1	1	1	0	1	0	1	1	0	1	0	0	1	0	0	3	3	3	3	3	3	3	3	3	3	1	1	1	1	1	1	1	1	1
20	2	1	2	2	1	2	3	2	1	1	1	2	0	1	0	1	0	2	1	0	0	1	0	0	4	3	3	2	3	3	2	3	3	3	2	2	1	1	1	1	2	1	2
21	1	1	2	2	1	2	2	2	1	0	0	0	1	0	0	1	0	0	0	1	0	2	1	0	1	4	5	3	5	2	5	5	2	2	1	1	1	1	1	1	1	2	2
17	2	1	2	2	2	2	3	3	1	2	0	2	0	2	2	1	2	2	1	0	2	2	0	0	3	4	4	3	4	3	3	3	1	1	3	3	1	1	1	1	1	1	1
20	2	1	3	2	1	2	2	2	1	0	0	0	0	0	0	1	0	0	0	1	0	0	0	0	3	4	2	2	3	1	2	2	1	1	1	1	1	1	2	2	2	1	1
21	1	1	3	2	1	1	3	3	0	0	1	0	0	0	0	1	0	0	1	1	0	1	0	0	4	2	2	1	2	1	1	2	1	1	1	2	1	1	1	1	1	1	1
18	2	1	2	2	1	2	2	3	1	1	1	1	1	1	1	1	1	1	1	1	1	1	1	0	4	3	4	3	2	2	4	3	2	2	1	1	2	2	1	1	2	2	2
19	1	1	2	2	2	3	2	2	1	1	1	1	1	0	3	1	1	0	0	0	1	1	1	0	4	4	4	2	4	2	3	3	3	4	1	1	1	1	1	1	1	1	1
23	1	2	2	2	1	1	2	2	1	0	0	0	0	0	0	1	0	0	1	1	0	0	0	0	4	4	4	2	4	2	3	3	3	3	1	1	1	1	1	1	1	1	1
23	1	2	2	2	1	1	4	3	0	0	0	0	0	0	0	0	0	0	0	0	0	0	0	0	1	1	3	3	3	3	3	3	3	3	1	1	1	1	1	1	1	1	1
20	1	1	2	2	2	2	2	3	2	2	2	1	0	1	1	1	1	2	1	1	1	1	0	0	3	3	3	2	2	1	2	1	1	1	1	1	1	1	1	1	1	1	1
18	1	1	2	2	1	1	4	3	0	0	0	0	0	0	0	0	0	0	0	0	0	1	0	0	3	1	3	3	3	3	3	3	3	3	1	1	1	1	1	1	1	1	1
19	1	1	2	2	1	1	3	2	0	0	0	0	0	0	0	0	0	0	0	0	0	0	0	0	3	4	4	3	2	3	3	4	2	1	1	1	1	1	1	1	1	1	1
19	2	1	2	2	3	3	3	3	1	1	1	1	0	0	1	0	0	0	0	0	1	0	0	0	4	4	4	2	3	1	4	4	1	4	1	1	1	1	1	1	1	1	1
19	1	1	2	2	1	2	3	3	0	0	0	1	0	1	1	1	1	1	1	1	0	0	1	0	1	1	3	3	1	1	1	1	1	1	1	1	1	1	1	1	1	2	2
20	1	1	2	2	1	1	2	3	1	0	1	1	1	0	0	1	0	0	1	0	0	1	0	0	1	1	1	1	1	1	1	1	1	1	1	1	1	1	1	1	1	1	1
19	2	1	3	2	1	1	3	3	0	0	0	0	0	0	0	1	0	0	1	0	0	0	0	0	3	2	4	2	3	1	2	1	1	1	1	1	1	1	2	2	1	1	1
19	1	1	3	2	2	1	2	2	1	1	2	3	0	0	0	1	2	0	1	0	0	0	1	0	3	3	3	2	2	2	1	2	1	1	1	1	1	1	1	1	1	1	1
23	1	2	2	2	2	3	3	2	1	1	1	1	1	1	1	0	0	0	1	1	0	0	0	0	4	3	3	2	4	1	4	2	1	1	1	1	1	1	2	2	2	2	1
18	1	1	2	2	1	3	3	3	0	0	0	0	0	0	0	0	0	0	1	0	0	2	0	0	1	1	1	1	1	1	1	1	1	1	1	1	1	1	1	1	1	1	1
18	2	1	2	2	2	2	3	3	1	0	0	1	0	0	0	1	1	1	1	1	0	0	0	0	5	4	4	2	3	2	4	2	1	1	1	1	1	1	3	3	2	2	2
21	1	1	2	2	2	2	3	2	1	1	1	0	0	1	1	1	1	1	1	0	0	1	1	0	4	4	4	2	1	1	1	1	1	1	1	1	1	1	1	1	2	1	2
20	2	1	2	2	1	1	4	3	1	1	1	1	0	1	0	1	0	0	0	0	0	0	0	0	4	4	4	3	3	3	3	3	2	3	1	2	1	2	1	1	2	2	1
25	1	2	2	2	3	3	4	3	1	1	1	1	0	0	0	2	2	2	2	0	0	0	0	0	2	2	2	2	2	2	2	2	2	2	1	1	1	1	3	3	3	3	3
21	1	2	2	2	1	1	2	2	0	0	0	0	0	0	0	0	0	0	0	0	0	0	0	0	1	1	1	1	1	1	1	1	1	1	1	1	1	1	1	1	1	1	1
23	1	2	2	2	1	1	4	2	0	0	0	0	0	0	0	0	0	0	0	0	0	0	0	0	1	1	1	1	1	1	1	1	1	1	1	1	1	1	1	1	1	1	1
23	1	2	2	2	1	1	2	1	0	0	0	0	0	0	0	0	0	0	0	0	0	0	0	0	1	1	1	1	1	1	1	1	1	1	1	1	1	1	1	1	1	1	1
21	1	1	2	2	1	1	4	2	0	0	0	0	0	0	0	0	0	0	0	0	0	0	0	0	3	3	3	3	3	3	3	3	3	3	1	1	1	1	1	1	1	1	1
25	1	2	2	2	2	2	2	3	0	0	0	1	0	0	0	0	0	0	0	0	0	0	0	0	3	3	3	3	3	3	3	3	3	3	1	1	1	1	1	1	1	1	1
26	2	2	1	2	3	3	2	2	1	1	0	0	1	1	0	0	0	1	1	1	0	1	0	0	2	3	4	3	2	2	2	4	2	1	1	2	2	2	2	2	1	1	1
24	1	2	1	2	2	2	4	2	1	1	1	1	1	1	1	1	1	1	1	1	1	1	1	1	2	2	2	2	2	2	2	2	2	2	2	2	2	2	2	2	2	2	2
20	1	1	1	2	1	3	2	3	0	0	0	0	0	0	0	0	0	1	0	0	0	0	0	0	1	1	1	1	1	1	1	1	1	1	1	1	1	1	1	1	1	1	1
19	2	1	1	2	1	3	3	3	1	1	1	2	1	1	1	1	1	1	1	1	0	1	1	0	3	2	4	1	3	1	4	3	1	1	2	2	1	1	2	2	1	1	2
20	2	1	1	2	1	1	3	2	0	0	0	0	0	0	0	0	0	0	0	0	0	0	0	0	2	1	2	1	1	1	1	2	1	1	1	1	1	1	2	1	1	1	1
18	2	1	1	2	1	1	2	3	0	0	0	0	0	0	0	0	0	0	0	0	0	0	0	0	3	1	1	1	1	1	1	1	1	1	1	1	1	1	1	1	1	1	1
19	2	1	1	2	1	1	2	3	1	0	0	0	0	1	0	0	0	1	1	0	0	0	0	0	2	2	2	2	2	2	2	2	2	2	1	1	1	1	1	1	1	1	1
21	1	1	1	2	1	1	3	2	0	0	0	0	0	0	0	0	0	0	0	0	0	0	0	0	3	1	1	1	1	1	1	1	1	1	1	1	1	1	1	1	1	1	1
19	1	1	1	2	2	2	2	2	1	0	0	1	0	0	1	1	0	0	1	1	0	0	0	0	2	1	2	2	2	1	1	1	1	1	2	1	2	1	1	2	2	1	1
19	2	1	1	2	1	1	2	3	1	1	1	1	0	0	1	0	1	1	1	1	0	0	0	0	1	4	2	1	1	1	1	1	1	1	1	1	1	1	1	1	1	3	2
18	1	1	1	2	3	4	1	3	1	0	0	0	0	0	0	0	0	0	3	0	0	0	0	0	1	4	1	3	2	1	1	1	1	1	1	1	1	1	1	1	2	1	1
20	2	1	1	2	1	1	2	2	0	0	0	0	0	0	0	0	0	0	0	0	0	0	0	0	2	1	2	1	1	1	1	1	1	1	1	1	1	1	1	1	1	1	1
22	1	1	1	2	1	1	1	3	2	2	2	2	2	2	2	2	1	2	1	0	1	2	2	0	1	3	3	3	4	3	4	3	1	1	1	1	1	1	3	3	2	1	1
19	1	1	1	2	1	1	3	2	0	0	0	0	0	0	0	0	0	0	0	0	0	0	0	0	3	3	3	3	3	3	3	3	3	3	1	1	1	1	1	1	1	1	1
17	2	1	1	2	1	2	2	3	1	1	1	0	0	0	0	0	0	0	1	0	0	1	0	0	3	2	2	2	3	2	4	3	2	2	1	1	1	1	1	1	1	1	1
19	1	1	1	2	1	1	3	3	0	0	0	0	0	0	0	0	0	0	0	0	0	0	0	0	1	1	1	1	1	1	1	1	1	1	1	1	1	1	1	1	1	1	1
19	2	1	1	2	2	2	2	2	1	1	1	1	1	1	1	2	2	2	2	1	1	1	1	1	3	3	3	3	2	2	2	2	2	2	2	2	2	2	1	2	2	2	2
18	2	1	1	2	1	2	1	3	0	0	0	0	0	0	0	1	0	0	0	0	0	0	0	0	3	1	3	3	3	1	4	1	1	3	1	1	1	1	1	1	1	2	2
22	1	1	1	2	1	2	2	3	1	0	0	1	0	1	0	1	1	0	0	2	2	2	1	1	5	1	2	1	4	1	4	1	1	1	1	1	1	1	4	2	1	1	1
19	2	1	1	2	2	2	2	2	1	1	1	1	0	0	1	1	0	0	1	1	0	1	0	0	3	3	3	3	2	2	2	2	2	2	1	1	1	1	2	2	2	2	2
19	2	1	1	2	2	2	2	3	1	1	1	1	0	0	1	1	1	1	1	1	0	2	0	0	4	4	4	3	2	2	2	3	3	3	1	2	2	2	2	1	2	2	2
19	2	1	1	2	3	3	2	3	2	2	2	2	0	1	2	2	2	2	2	2	0	0	0	0	3	3	3	2	3	2	3	3	3	2	2	2	1	2	1	1	2	2	2
20	2	1	1	2	1	2	2	3	1	1	1	1	1	1	1	1	1	1	1	1	1	1	1	1	4	4	4	4	3	3	4	4	3	3	1	2	1	2	2	2	2	1	2
19	1	1	1	2	1	1	3	2	0	0	0	0	0	0	0	0	0	0	0	0	0	0	0	0	1	1	1	1	1	1	1	1	1	1	1	1	1	2	1	1	1	1	1
18	2	1	1	2	2	2	2	3	1	1	1	1	1	0	0	1	0	0	0	1	0	1	0	0	3	3	4	2	2	2	2	4	2	4	2	1	1	1	1	1	1	1	1
25	1	2	1	2	1	1	3	3	0	0	0	0	0	0	0	0	0	0	0	0	0	0	0	0	1	1	1	1	1	1	1	1	1	1	1	1	1	1	1	1	1	1	1
20	1	1	1	2	4	4	2	3	1	1	2	1	1	1	1	1	1	2	2	0	1	2	0	0	2	1	1	1	1	1	1	1	1	1	2	1	1	2	1	2	1	2	3
20	2	1	1	2	1	3	3	3	1	1	1	1	0	0	0	1	0	1	1	1	0	0	0	0	1	1	1	1	2	1	1	1	1	1	2	2	1	1	2	2	2	2	3
18	1	1	1	2	3	2	3	3	1	0	0	0	0	0	0	1	0	0	2	2	0	0	0	0	2	2	2	2	2	1	1	1	1	1	1	1	1	2	1	1	2	4	2
19	2	1	1	2	4	4	2	2	1	1	1	1	0	2	2	2	2	3	1	2	2	3	0	0	4	4	5	3	5	3	3	3	3	3	2	2	2	2	2	2	2	2	2
19	1	1	1	2	2	2	3	3	1	1	1	1	1	1	1	2	0	1	1	1	1	1	0	0	3	3	3	2	2	2	2	3	3	3	1	1	1	2	1	1	1	2	1
20	2	1	1	2	1	1	3	3	0	0	0	0	0	0	0	0	0	0	0	0	0	0	0	0	1	1	1	1	1	1	1	1	1	1	1	1	1	1	1	1	1	1	1
18	1	1	1	2	1	1	2	3	0	0	0	0	0	0	0	0	0	0	0	0	0	0	0	0	3	3	2	2	1	1	4	2	2	2	1	1	1	1	1	1	1	1	1
18	1	1	1	2	2	2	2	2	1	1	1	1	2	2	1	2	2	2	2	1	1	2	1	2	4	4	4	1	4	1	2	2	2	2	2	2	3	2	3	1	2	3	3
19	2	1	1	2	1	1	1	3	1	0	0	0	0	1	0	2	1	2	2	0	0	1	1	0	1	4	2	1	1	1	1	1	1	1	1	1	1	1	1	3	1	1	1
19	1	1	1	2	2	2	2	3	1	1	1	1	1	1	1	1	1	1	1	1	1	1	1	1	3	3	3	3	3	3	3	3	3	3	2	2	2	2	2	2	2	2	2
19	1	1	1	2	2	2	3	3	1	0	0	0	1	1	0	1	1	0	1	0	1	1	0	0	3	3	3	2	2	2	2	2	2	2	1	1	1	1	1	1	1	1	1
18	1	1	1	2	1	4	3	3	1	0	1	0	0	0	0	1	0	0	1	1	1	2	0	0	3	5	3	3	4	2	3	3	1	2	1	1	1	2	1	1	1	1	1
18	1	1	1	2	4	4	2	3	1	0	0	0	0	0	0	2	0	1	1	0	3	0	0	0	3	3	4	3	2	2	2	3	2	2	1	1	1	1	1	1	1	1	1
18	2	1	1	2	2	1	2	2	0	0	0	0	0	0	0	1	0	0	1	1	0	1	0	0	2	3	4	2	5	3	3	3	3	3	2	1	1	1	1	1	1	1	2
20	1	1	1	2	1	2	2	3	1	0	0	0	1	0	0	1	0	1	1	1	0	1	0	0	3	3	3	2	3	3	4	2	2	4	1	1	1	1	1	1	1	1	1
25	1	2	1	2	1	1	3	3	0	0	0	0	0	0	0	0	0	0	0	0	0	0	0	0	1	1	1	1	2	1	1	1	1	1	1	2	2	2	1	1	1	1	1
18	2	1	1	2	3	3	3	2	0	0	0	0	0	1	1	1	0	2	2	2	1	2	0	1	2	2	2	2	3	1	1	1	1	1	2	1	1	1	1	1	1	2	2
20	1	1	1	2	1	1	3	3	0	0	0	0	0	0	0	0	0	0	0	0	0	0	0	0	3	2	2	2	2	1	3	2	1	1	1	1	1	1	1	1	1	1	1
20	1	1	1	2	2	2	2	3	1	1	1	1	1	1	1	1	1	1	1	1	1	1	1	1	5	3	3	2	3	3	3	4	3	3	1	1	1	1	1	1	1	2	2
18	1	1	1	2	1	1	2	3	0	0	0	0	0	0	0	0	0	0	0	0	0	0	0	0	3	2	2	2	2	1	1	1	1	1	1	1	1	1	1	1	1	1	1
19	2	1	1	2	2	2	2	3	1	0	0	0	0	0	1	1	1	1	1	1	0	2	1	0	3	3	3	3	4	3	3	3	3	3	1	1	1	1	1	1	1	1	1
20	1	1	1	2	3	2	3	3	1	1	1	1	2	1	1	2	1	1	1	1	1	1	1	0	3	4	3	3	4	2	4	4	4	4	3	2	2	2	2	2	2	2	2
23	2	2	1	2	1	1	2	3	1	0	0	0	0	1	0	0	0	0	0	0	0	0	0	0	3	3	3	3	3	3	3	3	3	3	1	1	1	1	1	1	1	1	1
19	2	1	1	2	2	1	2	3	0	1	0	0	0	0	1	0	0	0	0	0	0	0	0	0	3	3	3	2	4	2	2	3	2	2	1	1	1	1	1	2	1	1	1
24	1	2	1	2	3	3	2	3	1	0	0	0	0	0	1	1	1	2	1	2	0	1	1	1	2	2	2	2	2	2	2	2	2	2	1	1	1	2	1	2	1	1	1
19	1	1	1	2	3	2	2	3	2	2	2	1	0	0	2	1	2	2	1	2	2	2	2	2	3	3	3	3	3	2	4	4	1	1	1	1	1	3	1	3	2	2	2
20	2	1	1	2	1	1	4	3	0	0	0	0	0	0	1	1	1	1	1	1	0	0	1	0	3	3	3	1	3	1	1	2	1	1	1	1	1	2	1	1	1	1	1
19	2	1	1	2	2	2	2	2	1	0	0	1	1	1	1	1	1	0	1	0	0	1	1	0	3	2	3	2	3	1	1	1	1	1	1	1	1	1	1	1	1	1	1
18	2	1	1	2	3	1	3	3	1	0	0	0	0	0	0	0	0	0	0	0	0	0	0	0	2	2	3	1	1	1	3	2	1	1	1	1	1	1	4	1	1	1	2
18	2	1	1	2	4	4	3	3	1	1	1	1	1	1	1	1	1	1	1	1	1	1	1	0	2	5	2	2	1	1	1	1	1	1	1	1	1	4	2	2	2	1	2
28	1	2	1	2	1	2	2	2	1	1	1	1	1	1	1	2	1	1	1	1	2	2	1	0	4	4	4	4	2	1	5	4	1	1	1	1	1	1	1	1	1	2	1
19	2	1	1	2	1	2	2	3	1	0	1	1	0	1	0	1	1	1	1	0	0	2	1	0	3	4	4	4	4	3	3	3	1	1	2	1	1	2	1	1	1	1	1
20	1	1	1	2	2	1	2	3	1	1	1	1	0	1	1	2	1	1	1	0	1	1	1	0	3	2	3	2	2	1	1	3	1	1	1	1	1	2	1	1	1	1	2
18	2	1	1	2	3	4	2	3	2	0	0	0	0	2	0	3	2	3	1	3	1	1	0	0	1	1	1	3	3	1	4	1	1	1	1	1	1	1	2	2	2	2	1
19	2	1	1	2	2	2	2	3	1	0	1	0	0	0	0	0	1	1	1	1	0	0	0	0	3	2	2	1	3	2	2	2	1	1	1	1	1	1	1	1	1	1	1
18	1	1	1	2	1	3	4	3	0	0	0	1	0	0	0	1	0	1	1	0	0	0	0	0	3	4	4	2	2	2	2	3	2	2	1	1	1	1	1	1	1	1	1
19	1	1	1	2	1	1	2	2	1	0	1	1	0	0	1	3	1	3	3	0	2	1	0	0	3	3	3	2	3	1	3	1	1	1	1	1	1	1	1	1	1	1	1
18	1	1	1	2	2	2	1	2	0	1	2	1	1	2	1	1	1	1	1	0	1	0	1	1	2	2	5	4	2	3	4	2	3	3	1	1	2	2	2	1	2	2	1
24	2	2	1	2	1	1	1	3	0	0	1	0	0	0	0	1	1	0	0	0	0	1	0	0	3	2	2	1	2	1	2	1	1	1	1	1	1	1	1	1	1	1	1
20	2	1	1	2	1	1	2	3	0	0	0	0	0	0	1	0	0	0	0	0	1	1	0	0	5	3	5	1	3	1	4	1	1	1	1	1	1	1	1	1	1	1	1
20	2	1	1	2	2	2	2	3	3	2	2	2	2	2	2	2	2	2	2	2	2	2	2	0	4	4	4	3	4	2	3	3	3	4	1	1	1	1	2	1	1	2	1
19	2	1	1	2	2	2	2	3	1	1	1	1	0	0	1	1	1	1	1	0	1	1	0	0	2	2	2	1	4	1	1	2	1	1	1	1	1	1	2	1	1	2	2
20	2	1	1	2	2	3	1	3	1	1	1	1	1	1	1	1	1	2	1	1	1	1	1	0	3	3	3	2	3	1	2	3	3	3	1	1	2	2	1	1	1	2	2
19	1	1	1	2	1	1	2	3	0	0	0	0	0	0	0	0	0	0	0	0	0	0	0	0	1	1	1	2	1	1	1	1	1	1	1	1	1	1	1	1	1	1	1
23	1	2	1	2	2	2	3	3	1	1	0	1	0	0	2	1	1	1	1	1	1	1	0	0	1	2	1	1	1	1	1	1	1	1	1	1	2	1	1	1	2	1	1
20	2	1	1	2	3	3	1	3	3	3	0	3	3	3	0	1	1	0	3	0	0	3	0	1	5	4	4	4	4	1	4	4	3	4	1	1	1	1	1	2	1	2	1
25	1	2	1	2	1	1	2	3	0	0	0	0	0	0	0	1	1	0	0	0	1	1	0	0	1	1	1	1	4	1	1	1	1	1	1	1	1	1	1	1	2	1	1
19	2	1	1	2	4	4	2	3	1	1	1	1	1	2	1	1	1	2	2	1	1	1	1	2	4	4	4	1	1	2	1	1	1	1	2	1	1	2	1	1	2	2	1
18	2	1	1	2	4	4	1	3	3	3	1	1	3	3	3	3	3	3	3	3	3	3	3	3	1	5	5	1	5	2	1	5	1	1	2	2	2	2	2	2	2	2	2
24	2	2	1	2	1	2	1	3	1	1	1	1	1	0	1	1	0	1	1	0	0	1	0	0	1	1	1	1	1	1	1	1	1	1	1	1	1	1	2	1	2	1	1
17	2	1	1	2	2	2	2	3	0	0	0	0	0	0	1	0	0	0	0	1	0	0	0	0	3	3	3	3	3	3	3	3	3	3	1	2	1	1	1	1	1	2	2
24	1	2	1	2	1	2	2	3	0	0	1	0	0	0	0	0	0	0	0	0	0	0	0	0	3	3	3	3	3	3	3	3	3	3	1	1	1	1	1	1	1	1	1
18	2	1	1	2	2	2	2	3	1	2	2	1	1	1	1	1	1	1	1	1	1	1	1	0	2	2	2	2	2	2	2	2	2	2	1	1	1	1	1	1	1	2	2
20	2	1	1	2	2	2	2	3	1	0	0	0	0	1	0	2	1	1	1	1	1	1	1	1	3	3	3	3	3	3	3	3	3	3	1	1	1	1	1	1	1	2	2
19	2	1	1	2	1	2	2	3	0	0	0	0	0	0	0	0	0	0	0	3	0	1	0	0	3	1	3	2	3	1	1	1	1	1	1	1	1	1	2	1	1	3	3
19	1	1	1	2	1	1	2	2	0	0	0	0	0	0	0	0	0	2	0	0	0	0	0	0	3	2	2	2	2	2	2	2	2	2	1	1	1	1	1	1	1	1	1
21	1	1	1	2	1	1	2	3	2	1	0	0	0	1	2	1	2	1	1	1	2	1	1	0	3	3	3	2	3	2	2	2	2	2	1	3	1	1	2	1	1	1	1
18	1	1	1	2	3	3	2	3	3	3	3	3	2	1	2	3	2	2	3	1	1	1	1	0	3	4	3	2	3	2	2	1	1	1	2	2	1	2	1	1	2	2	1
21	1	1	1	2	1	1	3	3	0	0	0	0	0	0	0	0	0	0	0	0	0	1	0	0	4	2	4	2	4	1	1	1	1	1	1	1	1	1	1	1	1	1	1
19	1	1	1	2	1	1	3	2	0	0	0	0	0	0	0	0	0	0	0	0	0	0	0	0	1	1	1	1	1	1	1	1	1	1	1	1	1	1	1	1	1	1	1
19	1	1	1	2	1	1	3	3	1	0	0	0	0	0	1	1	0	1	1	1	0	2	0	0	3	3	4	3	3	2	2	2	2	2	1	1	1	1	1	1	1	1	1
18	1	1	1	2	2	3	3	2	1	2	1	2	1	2	1	2	1	2	1	2	1	2	2	1	3	3	3	3	3	3	3	3	3	3	3	2	2	3	2	3	2	3	3
19	2	1	1	2	2	2	2	3	0	0	1	0	0	0	1	0	0	0	1	0	0	1	1	0	3	3	3	2	3	1	1	4	1	1	1	1	1	1	1	1	1	1	1
20	1	1	1	2	1	2	2	3	1	0	0	0	0	0	1	1	1	0	1	0	0	1	1	0	3	1	1	1	1	1	1	1	1	1	1	1	1	2	1	1	1	1	1
19	2	1	1	2	2	1	1	3	1	0	0	1	0	0	0	1	0	0	1	0	0	1	0	0	1	1	2	1	1	1	1	1	1	1	2	2	1	1	1	2	1	2	2
25	1	2	1	2	1	2	2	3	0	0	0	0	0	0	0	0	0	0	0	0	1	1	0	0	2	2	2	2	2	1	1	2	2	2	1	1	1	1	1	1	1	1	1
19	2	1	1	2	1	3	2	3	1	1	1	1	1	1	1	1	1	2	1	1	1	1	1	1	3	3	3	3	3	3	3	3	3	3	1	1	1	1	1	1	1	1	1
24	1	2	1	2	1	1	2	3	1	0	1	1	0	0	0	1	1	1	1	1	0	0	0	0	1	1	1	1	4	1	2	3	1	1	1	1	1	1	1	1	1	2	2
19	1	1	1	2	1	1	3	3	0	0	0	0	0	0	0	0	0	0	0	0	0	0	0	0	4	4	4	3	3	3	3	3	3	4	1	1	1	1	1	1	1	1	1
20	1	1	1	2	2	3	2	3	2	2	2	2	3	3	3	3	3	3	3	2	3	2	2	1	1	2	2	3	1	2	3	3	2	1	2	1	3	2	1	3	2	1	4
18	2	1	1	2	3	1	2	3	1	0	1	1	1	0	0	1	1	0	0	0	0	1	0	0	3	2	4	2	4	2	2	3	1	2	2	1	1	1	1	1	1	1	1
20	2	1	1	2	1	1	1	3	0	0	0	0	0	0	0	0	0	0	0	0	0	0	0	0	5	5	5	4	4	1	5	5	1	1	2	1	1	2	2	3	1	1	1
18	1	1	1	2	3	3	1	3	1	1	2	3	3	3	3	3	3	3	3	3	3	3	3	1	3	3	3	3	3	3	3	3	3	3	1	1	1	1	1	1	2	2	2
19	2	1	1	2	3	3	2	3	2	2	1	3	1	1	1	1	1	2	1	1	1	1	1	0	4	4	4	2	2	1	3	1	1	1	1	1	1	1	2	1	3	3	2
19	2	1	1	2	2	2	1	3	1	1	1	1	1	1	1	1	1	0	1	0	0	1	0	0	4	4	4	2	2	1	2	4	1	2	1	1	1	2	1	1	1	1	1
18	2	1	1	2	1	2	2	2	1	1	1	1	1	1	1	1	1	1	1	1	1	1	1	0	3	3	3	3	1	1	1	1	1	1	2	1	1	1	2	1	1	1	2
18	2	1	1	2	1	2	2	3	1	1	1	1	1	1	1	1	1	1	1	1	1	1	1	1	2	4	3	2	3	1	1	3	1	1	1	1	1	1	1	1	2	1	1
20	2	1	1	2	1	1	2	3	0	0	0	0	0	0	0	0	0	0	0	0	0	0	0	0	3	3	3	3	3	3	3	3	1	1	1	1	1	1	1	1	1	1	1
21	2	1	1	2	4	4	2	3	2	2	2	1	1	1	1	2	2	1	2	2	2	2	2	1	3	3	3	1	1	1	1	1	1	1	4	2	2	3	1	4	4	1	1
19	2	1	1	2	4	4	1	3	1	1	1	1	0	0	2	1	1	0	0	0	0	3	0	0	5	4	5	3	4	2	1	4	2	2	1	1	1	1	1	1	1	4	1
19	2	1	1	2	1	2	3	2	1	0	1	1	0	1	0	1	1	0	0	1	0	0	0	0	1	1	1	3	3	3	3	3	3	3	2	2	1	1	1	2	1	1	1
21	1	1	1	2	3	3	2	3	1	1	1	1	1	1	1	1	1	2	2	1	1	1	1	0	2	1	3	2	2	1	1	2	1	1	2	1	1	2	2	2	2	1	1
21	2	1	1	2	1	2	2	3	1	1	1	1	1	1	1	1	1	1	1	1	0	1	0	0	3	2	4	1	1	1	1	1	1	1	2	1	1	1	2	1	1	1	1
19	1	1	1	2	4	4	1	3	3	3	3	3	3	3	3	3	3	3	3	3	3	3	3	3	5	5	5	5	5	5	5	5	5	5	4	4	4	4	4	4	4	4	4
21	1	1	1	2	2	2	2	2	2	2	2	2	1	0	2	1	2	2	2	1	0	2	2	0	4	4	4	3	4	2	3	4	4	4	1	1	1	1	1	1	1	2	2
21	2	1	1	2	3	3	2	3	2	2	2	2	1	0	2	2	2	2	2	3	3	2	2	2	1	1	1	1	1	1	1	1	1	1	1	1	1	2	2	2	2	3	3
19	2	1	1	2	1	3	3	3	2	2	2	2	1	2	2	2	2	1	2	1	2	2	2	2	4	3	3	3	3	3	4	4	3	3	2	4	1	2	2	2	1	3	3
20	2	1	1	2	1	1	2	3	1	0	0	1	1	1	0	1	1	1	1	1	0	1	1	0	2	1	2	1	2	1	3	2	1	1	1	2	1	1	1	1	1	2	2
21	1	1	1	2	2	2	2	3	1	1	1	2	2	1	2	1	1	1	2	1	0	2	1	0	2	2	2	2	2	2	2	4	3	2	1	1	1	2	1	1	2	2	1
20	1	1	1	2	3	3	3	3	1	1	2	2	2	1	2	2	2	2	2	1	2	2	2	0	2	2	2	2	2	2	2	2	2	2	1	2	2	2	1	2	2	2	2
21	2	1	1	2	1	1	3	3	0	0	0	0	0	0	0	0	0	0	0	0	0	0	0	0	1	1	1	1	1	1	1	1	1	1	1	1	1	1	1	1	1	1	1
20	2	1	1	2	3	2	2	2	3	3	3	3	3	2	3	2	2	1	3	3	1	3	1	0	3	4	4	2	4	1	1	4	3	3	2	1	1	1	3	2	2	3	2
19	1	1	1	2	2	3	2	3	2	1	1	2	0	0	1	2	1	1	2	1	1	1	0	0	2	2	2	2	2	1	1	1	1	1	1	1	1	1	1	1	1	1	1
20	2	1	1	2	1	1	3	3	1	0	0	1	1	0	0	2	2	0	1	0	1	1	1	1	1	1	1	1	1	1	1	1	1	1	2	2	1	2	2	2	2	1	1
21	1	1	1	2	1	1	2	2	0	0	0	0	0	0	0	1	1	1	1	0	0	1	1	0	3	3	4	2	2	2	3	3	2	2	1	1	1	1	1	1	1	1	1
19	1	1	1	2	1	1	2	3	0	0	0	0	0	0	0	0	0	0	0	0	0	0	0	0	1	1	1	1	1	1	1	1	1	1	1	1	1	1	1	1	1	1	1
20	2	1	1	2	2	2	3	2	1	0	1	1	0	1	0	1	1	0	0	0	0	1	0	0	3	2	2	1	2	2	2	2	2	2	1	1	1	2	1	1	1	1	2
22	2	1	1	2	3	2	2	3	1	1	1	1	0	1	0	1	1	1	1	0	0	1	0	0	4	2	4	2	2	1	1	2	1	1	1	2	1	1	2	2	2	3	2
18	2	1	1	2	2	2	2	3	0	0	1	1	0	0	0	1	1	2	2	1	0	1	1	0	3	3	3	2	4	2	2	2	2	2	1	2	1	2	1	1	2	2	2
19	2	1	1	2	2	2	2	2	1	1	1	1	1	1	1	1	1	1	1	1	1	1	1	0	3	3	3	3	3	3	3	3	3	3	2	2	1	2	2	2	2	2	2
22	1	1	1	2	1	1	2	3	0	0	0	0	0	0	0	0	0	0	0	0	0	0	0	0	3	2	3	2	2	2	2	2	2	2	1	1	1	1	1	1	1	1	1
21	1	1	1	2	2	4	1	3	0	0	0	0	0	0	0	2	0	2	1	0	0	0	0	0	1	1	1	1	1	1	1	1	1	1	2	2	1	2	2	2	3	1	1
21	2	1	1	2	2	2	3	3	1	1	1	1	1	1	1	1	1	1	1	1	1	1	1	1	2	3	3	1	1	1	3	2	2	2	2	2	2	2	2	2	2	2	2
17	1	1	1	2	1	1	2	3	0	0	0	0	0	0	0	0	0	0	0	0	0	0	0	0	2	3	2	3	2	2	2	2	2	2	1	1	1	1	1	1	1	1	1
21	2	1	1	2	2	3	2	3	1	1	2	1	0	1	1	0	1	2	0	0	0	1	0	0	3	2	2	1	2	1	1	2	1	1	1	1	1	1	2	2	2	1	1
19	1	1	1	2	2	2	2	3	1	1	1	1	0	1	1	1	1	1	1	1	1	1	1	0	3	3	3	4	4	3	2	3	3	3	1	1	1	1	2	1	1	2	1
19	2	1	1	2	1	1	2	2	1	1	1	1	1	1	0	1	1	1	1	1	0	0	0	0	1	2	1	1	1	1	1	1	1	1	1	1	1	1	1	1	1	1	1
18	2	1	1	2	1	3	2	3	1	1	1	1	1	1	1	2	1	2	2	2	2	2	2	0	1	4	4	1	4	1	1	1	1	1	1	1	1	1	2	3	3	3	3
22	1	1	1	2	1	2	2	2	1	1	1	1	1	0	1	1	1	1	1	0	1	1	1	0	4	4	4	3	4	2	3	3	1	2	2	2	1	1	1	1	1	1	2
26	2	2	1	2	1	2	2	3	1	0	1	1	0	1	0	1	1	0	1	0	0	1	0	0	3	3	4	2	4	2	3	4	1	1	2	2	2	2	2	2	1	2	2
25	2	2	1	2	1	1	2	3	0	0	0	0	0	0	0	0	0	0	0	0	0	0	0	0	2	2	1	1	1	1	1	1	1	1	1	1	1	1	1	1	1	1	1
26	2	2	1	2	1	1	4	2	0	0	0	0	0	0	0	0	0	0	0	0	0	0	0	0	3	3	3	3	3	3	3	3	3	3	1	1	1	1	1	1	1	1	1
27	2	2	1	2	1	1	2	3	1	0	0	0	0	0	0	0	0	0	0	0	0	0	0	0	3	3	3	3	3	3	3	3	3	3	1	1	1	1	1	1	1	1	1
26	2	2	1	2	1	1	3	2	0	0	0	0	0	0	1	0	0	0	0	0	0	0	0	0	2	2	2	1	2	1	1	1	1	1	1	1	1	1	1	1	1	1	1
27	2	2	1	2	2	1	3	2	0	0	0	0	0	0	0	1	0	0	0	0	0	1	0	0	3	3	3	2	2	2	2	2	2	2	1	1	1	1	1	1	1	1	1
26	2	2	1	2	1	2	2	1	1	0	1	0	0	0	0	0	0	0	0	0	0	0	0	0	1	1	1	1	1	1	1	1	1	1	1	1	1	1	1	1	1	1	1
27	2	2	1	2	1	2	3	2	1	1	1	0	0	0	1	1	1	1	1	0	1	1	1	0	1	1	1	1	1	1	1	1	1	1	1	1	1	1	1	2	1	1	1
26	2	2	1	2	3	3	2	3	1	0	0	1	0	2	1	2	1	3	2	2	0	2	0	0	3	3	3	3	3	2	2	3	1	2	1	1	2	1	1	1	1	3	1
25	1	2	1	2	2	2	2	3	0	0	0	0	0	0	0	1	0	1	1	0	0	1	0	0	1	1	1	1	1	1	1	1	1	1	2	1	2	2	1	2	2	1	1
28	2	2	1	2	1	1	2	3	1	1	1	1	1	1	1	1	1	1	1	0	0	1	1	0	3	3	3	3	3	3	3	3	3	3	2	1	2	2	1	2	1	2	1
26	2	2	1	2	1	1	2	2	1	0	0	0	0	1	0	0	0	0	0	0	0	0	0	0	1	1	1	1	1	1	1	1	1	1	2	1	1	1	1	1	1	1	1
27	2	2	1	2	1	2	3	2	0	1	0	0	0	1	0	0	0	1	0	1	0	0	0	0	2	2	3	2	4	1	2	2	1	1	2	1	1	2	1	2	2	1	2
25	2	2	1	2	1	1	3	3	1	0	0	0	0	1	0	1	0	0	0	0	0	1	0	0	2	2	2	2	2	1	1	1	1	1	1	1	1	1	1	1	1	1	1
26	2	2	1	2	1	1	3	3	3	3	3	3	1	1	1	2	3	3	2	2	2	2	2	0	3	3	3	3	3	2	2	2	2	2	2	2	2	2	2	2	2	1	1
25	2	2	1	2	1	1	2	3	1	0	0	0	0	1	0	1	0	0	1	1	0	0	0	0	1	1	1	1	2	1	1	1	1	1	1	2	1	2	1	2	2	1	1
24	2	2	1	2	1	1	3	3	1	1	1	1	0	1	0	0	0	0	0	0	0	0	0	0	1	1	1	1	1	1	1	1	1	1	1	1	1	1	1	1	1	1	1
28	1	2	1	2	2	4	4	3	1	0	1	0	0	0	0	1	1	1	1	1	0	0	0	0	1	1	1	1	1	1	1	1	1	1	1	2	1	2	2	2	2	2	2
27	2	2	1	2	3	2	3	2	1	0	1	0	0	0	0	1	0	1	1	0	0	0	0	0	1	1	1	1	1	1	1	1	1	1	1	2	1	1	1	2	2	1	1
28	1	2	1	2	2	1	2	1	0	0	0	0	0	0	0	0	0	0	0	0	0	0	0	0	2	2	2	1	2	1	2	1	1	2	1	1	1	1	1	1	1	1	1
18	1	1	1	2	2	3	2	1	2	1	1	2	1	2	1	1	2	1	1	2	1	2	2	0	3	3	3	3	3	2	3	3	2	3	3	2	2	2	2	3	2	2	2
20	2	1	1	2	1	1	2	3	0	0	0	0	0	0	0	0	0	0	0	0	0	0	0	0	1	1	1	1	1	1	1	1	1	1	1	1	1	1	1	1	1	1	1
20	2	1	1	2	1	1	2	3	1	0	0	0	0	0	0	1	1	0	0	0	0	0	1	0	2	4	3	2	3	2	2	2	2	2	1	1	1	3	1	2	2	2	2
20	2	1	1	2	1	2	2	2	2	2	2	2	2	2	2	2	2	1	1	1	2	1	2	0	4	3	4	3	4	2	3	2	2	3	3	3	3	3	3	1	1	3	2
20	1	1	1	2	1	1	2	3	1	1	1	1	1	1	1	1	1	0	1	0	0	0	0	0	2	2	2	2	2	2	2	3	1	1	1	1	1	1	1	1	1	1	1
20	1	1	1	2	2	3	2	3	1	0	0	0	1	0	1	1	0	2	1	1	1	1	2	0	1	2	2	3	4	2	2	2	1	1	1	1	1	2	1	1	2	1	1
20	1	1	1	2	2	2	2	3	1	2	1	2	2	0	2	1	2	2	2	2	2	1	0	0	4	3	3	2	2	2	4	3	1	1	1	1	1	1	1	1	1	3	3
21	2	1	1	2	1	1	2	2	0	0	0	0	0	0	0	0	0	0	0	0	0	0	0	0	5	4	4	4	4	3	4	4	3	3	1	1	1	1	1	1	1	1	1
21	2	1	1	2	1	2	2	3	1	1	0	0	1	0	1	1	1	0	1	0	0	0	0	0	2	2	2	1	3	1	1	4	1	2	1	1	1	1	1	1	1	1	1
19	2	1	1	2	2	1	1	1	1	1	1	1	0	0	0	1	1	0	1	0	0	0	0	0	3	3	3	3	3	3	3	3	3	3	2	1	1	2	2	1	1	2	1
18	2	1	1	2	2	1	3	2	1	1	2	1	1	1	2	1	1	1	1	0	0	0	0	0	4	4	4	2	4	3	2	3	3	3	1	1	1	1	2	1	1	1	1
20	2	1	1	2	1	1	2	3	1	1	1	1	0	1	0	0	0	0	0	0	0	0	0	0	3	3	3	3	3	3	3	3	3	3	1	2	1	2	1	2	2	1	1
21	2	1	1	2	2	2	1	3	2	1	2	1	0	2	1	2	2	1	2	1	1	1	0	0	5	3	4	4	5	2	5	5	2	3	2	3	1	2	2	2	2	1	3
20	2	1	1	2	2	2	2	3	1	1	1	1	1	1	1	1	1	1	1	0	0	0	1	0	4	2	4	3	3	2	4	2	2	2	1	1	1	2	2	1	2	1	2
21	2	1	1	2	1	1	3	3	1	1	1	1	0	0	0	1	0	0	0	0	0	0	0	0	2	1	1	1	2	1	1	1	1	1	1	2	1	1	1	1	1	1	1
19	2	1	1	2	1	2	2	3	0	0	0	0	0	0	0	1	0	0	0	0	0	0	0	0	3	3	3	2	3	2	2	2	2	2	1	1	1	1	1	1	1	2	1
20	2	1	1	2	2	2	2	3	1	0	1	0	0	0	0	0	0	1	0	1	1	0	0	0	3	2	4	2	3	1	2	2	1	1	1	1	1	1	1	1	2	1	1
21	1	1	1	2	1	4	1	3	3	2	3	2	2	2	3	2	2	3	3	1	1	3	2	0	1	2	2	2	3	3	2	2	2	2	1	1	1	1	1	1	1	1	1
19	2	1	1	2	1	4	1	3	1	2	2	3	1	1	2	0	1	0	1	0	3	2	1	0	4	3	4	4	5	1	1	1	1	1	1	1	1	1	2	1	2	3	1
19	2	1	1	2	1	1	2	3	1	1	0	1	0	1	0	0	1	1	0	1	0	0	0	0	1	1	1	1	1	1	1	1	1	1	1	1	1	1	1	1	1	1	1
19	2	1	1	2	3	4	1	3	3	3	3	3	3	3	3	3	3	3	3	2	2	2	3	2	3	4	4	3	3	3	3	4	2	2	1	1	1	1	1	1	1	1	1
20	2	1	1	2	2	2	2	3	1	1	1	1	0	1	1	1	1	1	1	0	0	0	1	0	3	3	3	2	3	3	3	3	3	3	1	1	1	2	1	1	1	1	1
21	2	1	1	2	1	2	2	3	2	2	2	2	1	2	1	1	2	1	2	1	1	1	0	0	3	3	3	3	3	3	3	3	3	3	2	2	2	2	2	1	1	2	1
21	1	1	2	2	1	2	2	2	1	1	1	1	0	0	0	1	1	1	1	0	0	0	0	0	2	2	2	2	2	2	2	2	2	2	1	1	1	1	1	1	1	1	1
18	1	1	1	2	2	3	2	1	0	0	0	0	0	1	1	3	3	1	2	3	2	3	0	0	3	3	3	3	3	3	3	3	2	2	2	2	2	2	2	2	2	2	3
19	1	1	1	2	4	3	2	3	1	1	1	1	1	1	1	2	2	1	2	0	1	0	1	1	3	2	3	1	2	1	1	1	1	1	1	2	2	1	1	1	1	1	2
19	1	1	2	2	1	1	3	3	1	0	0	0	1	0	1	0	1	0	0	1	0	0	0	0	1	1	1	1	1	1	1	1	1	1	1	2	1	1	1	1	1	1	1
19	2	2	3	2	1	2	3	3	1	0	1	0	1	0	0	1	0	1	1	0	1	0	0	0	1	2	1	1	1	1	1	1	1	1	1	2	1	1	1	2	1	1	1
19	1	1	1	2	2	2	2	2	1	1	1	1	1	1	1	1	1	1	1	1	1	1	1	1	3	3	3	3	3	3	3	3	3	3	2	2	2	2	2	2	2	2	2
19	1	1	1	2	2	2	2	2	1	1	1	1	1	1	1	1	1	1	1	1	1	1	1	1	3	3	3	3	3	3	3	3	3	3	2	2	2	2	2	2	2	2	2
19	1	1	1	2	2	2	2	2	1	1	1	1	1	1	1	1	1	1	1	1	1	1	1	1	3	3	3	3	3	3	3	3	3	3	2	2	2	2	2	2	2	2	2
19	1	1	1	2	4	4	3	3	1	1	1	0	0	0	2	2	0	1	1	1	1	1	1	1	3	3	3	3	3	3	3	3	3	3	2	2	2	1	1	2	2	2	1
20	1	1	2	2	1	2	2	2	2	2	2	2	2	2	2	2	2	2	2	1	2	1	1	1	3	3	3	3	2	2	2	2	2	2	1	1	1	1	1	1	1	1	1
21	1	1	1	2	1	1	4	3	0	0	0	0	0	0	0	0	0	0	0	0	0	0	0	0	1	1	1	1	1	1	1	1	1	1	1	1	1	1	1	1	1	1	1
18	1	1	1	2	1	2	4	3	0	0	1	0	1	0	1	0	0	1	0	1	0	1	0	0	4	4	4	4	3	3	4	4	3	4	2	1	1	2	1	2	2	2	1
19	2	1	1	2	1	1	2	3	0	0	0	0	0	0	0	0	1	0	1	3	1	1	0	1	2	2	2	2	2	2	2	2	2	2	1	1	1	1	1	1	1	1	1
20	1	1	1	2	2	2	4	2	1	1	1	1	1	0	1	1	1	1	1	1	1	1	0	0	3	4	4	2	3	2	4	4	1	1	2	2	1	2	1	1	2	2	2
19	1	1	1	2	1	2	3	2	0	0	1	0	0	0	0	1	0	1	1	1	0	1	0	0	1	1	1	1	1	1	1	1	1	1	1	1	1	1	1	1	1	1	1
18	1	1	1	2	1	4	2	3	0	0	0	0	0	0	0	1	0	1	1	1	0	0	0	0	2	1	2	3	2	1	1	1	1	1	1	1	1	1	1	1	1	2	1
20	2	1	1	2	2	2	3	2	1	1	1	0	0	1	1	0	0	0	1	0	0	0	0	0	1	1	2	2	3	2	2	2	2	2	1	1	1	1	2	1	2	1	1
19	1	1	1	2	1	1	3	1	1	1	1	2	0	0	1	0	1	2	1	1	0	0	0	0	3	3	3	2	2	2	4	2	2	2	1	1	2	1	1	1	2	1	1
18	2	1	1	2	3	3	3	3	1	0	0	1	0	0	0	1	1	0	1	1	0	0	0	0	2	2	4	3	4	1	3	4	1	1	1	1	1	1	1	1	1	2	2
19	2	1	1	2	1	2	1	2	0	0	0	0	0	0	1	1	1	0	1	0	0	0	0	0	3	3	3	2	3	2	3	3	2	2	1	1	1	1	1	1	1	1	1
19	1	1	1	2	2	1	3	3	1	0	1	0	0	1	1	2	1	0	1	1	1	1	1	0	5	3	3	1	3	1	2	2	2	2	2	2	1	3	1	1	2	2	2
19	1	1	1	2	1	1	2	2	2	1	1	1	1	0	1	1	0	0	1	0	0	1	1	0	1	1	1	1	1	1	1	1	1	1	1	1	1	1	1	1	1	1	1
19	1	1	1	2	1	1	2	2	1	2	2	1	1	0	1	1	1	0	1	0	0	1	0	0	1	1	1	1	1	1	1	1	1	1	1	1	1	1	1	1	1	1	1
17	2	1	1	2	2	2	3	3	2	2	2	1	1	2	1	2	2	2	2	2	2	3	2	0	3	3	3	2	2	2	3	2	2	2	1	1	1	1	1	1	1	2	2
19	2	1	1	2	4	4	2	3	1	1	1	0	1	1	1	1	1	2	2	0	1	0	0	0	4	2	4	2	2	2	4	3	3	4	1	2	2	1	1	2	1	1	1
22	2	1	1	2	2	2	3	3	1	1	1	1	0	1	1	1	1	1	1	1	1	1	0	0	3	4	4	4	4	2	4	4	2	2	2	2	1	2	2	2	2	2	2
19	1	1	1	2	2	1	3	3	0	0	1	0	0	0	1	0	0	0	0	1	0	1	0	0	5	3	5	4	2	3	4	3	2	3	1	1	1	1	1	1	1	1	1
21	2	1	3	2	2	2	4	3	1	0	1	1	1	1	1	1	1	1	1	1	1	1	1	1	5	5	5	5	5	5	5	5	5	5	1	1	1	1	1	1	1	1	1
21	1	1	3	2	2	3	1	3	0	0	0	0	0	0	0	1	0	0	1	0	0	0	0	0	3	3	3	2	2	1	3	3	3	3	1	1	1	1	1	1	1	1	1
21	2	1	3	2	1	1	3	3	0	0	0	0	0	0	0	3	0	0	0	1	1	0	0	0	3	3	3	3	3	3	3	3	3	3	1	1	1	1	1	1	1	1	1
21	1	1	2	2	1	1	2	3	1	1	1	1	1	1	1	1	0	1	0	1	0	1	0	0	3	3	3	3	3	3	3	3	3	3	1	1	1	1	2	1	1	1	1
19	2	1	2	2	3	2	3	3	1	1	1	1	1	1	1	1	1	1	1	1	2	2	1	1	3	3	3	3	3	3	3	3	3	3	1	1	1	2	1	2	2	1	2
20	2	1	2	2	2	3	1	3	3	2	3	2	2	2	1	1	3	2	1	2	1	3	3	0	3	3	4	5	3	2	5	4	2	2	2	2	1	2	2	2	2	1	1
25	2	1	2	2	4	4	1	3	1	2	1	2	3	2	1	1	2	3	3	1	2	1	1	1	3	3	3	3	3	3	3	3	3	3	3	2	3	3	2	3	2	3	2
23	2	2	3	2	1	1	3	1	0	0	0	0	0	0	0	0	0	0	0	0	0	0	0	0	4	1	1	1	4	1	1	4	1	1	1	1	1	1	1	1	1	1	1
19	2	1	3	2	3	2	1	3	1	1	1	1	1	0	1	2	1	1	1	1	1	2	0	0	3	5	3	2	4	3	3	2	1	1	2	2	1	2	1	1	2	1	2
21	2	1	3	2	1	2	2	3	1	1	0	1	0	1	0	1	1	0	1	1	2	1	1	0	3	4	4	2	4	2	4	1	1	1	1	1	1	1	1	2	2	2	1
18	1	1	2	2	2	2	4	3	1	1	1	1	1	1	1	1	1	1	1	1	1	1	1	1	3	3	3	3	3	3	3	3	3	3	2	2	2	2	2	2	2	2	2
20	2	1	3	2	1	1	3	3	1	1	1	1	0	1	0	1	1	1	1	1	1	1	1	1	3	3	3	3	3	3	3	3	3	3	1	1	1	1	1	1	1	1	1
19	2	1	2	2	1	2	2	3	1	0	0	0	0	0	0	1	1	1	1	1	1	1	0	0	1	1	1	1	1	1	1	1	1	1	1	1	1	1	1	4	1	1	2
20	1	1	3	2	1	2	3	2	1	1	0	1	1	0	1	1	1	2	1	1	2	1	1	1	4	3	3	3	2	3	2	3	3	3	1	1	1	1	1	1	1	1	2
20	2	1	3	2	4	4	1	3	1	1	2	2	2	3	2	2	2	2	2	2	2	2	2	2	3	3	3	3	3	3	3	3	3	1	1	1	1	1	4	4	1	2	2
19	2	1	3	2	4	3	2	2	1	1	2	2	2	3	3	3	2	3	3	3	2	1	2	1	4	3	3	3	4	4	3	3	3	3	1	2	1	1	4	3	2	1	2
19	2	1	3	2	2	2	2	3	1	1	1	1	0	2	2	1	1	0	1	2	2	2	2	0	3	3	3	3	3	3	3	3	3	3	2	1	1	1	2	1	2	1	1
22	2	1	2	2	3	4	1	3	2	1	1	2	0	3	2	3	2	3	3	3	3	3	2	2	5	3	4	5	5	1	5	5	2	1	1	2	1	1	1	1	1	4	1
21	2	1	3	2	2	2	1	3	0	0	0	0	0	0	0	0	0	1	1	1	0	0	0	0	1	1	1	1	1	1	1	1	1	1	1	1	1	2	3	2	4	1	3
21	2	1	3	2	4	3	2	3	1	1	1	1	1	1	1	1	0	1	1	1	0	0	1	0	4	3	4	4	2	2	4	2	2	2	2	2	1	1	2	1	2	1	1
20	2	1	2	2	2	2	3	3	1	1	1	2	1	1	1	2	2	1	2	2	1	1	1	1	1	1	2	1	3	1	1	1	1	2	2	1	1	2	2	1	1	2	2
20	1	1	2	2	1	1	2	2	1	1	1	1	0	1	0	1	1	0	0	0	0	1	0	0	3	1	1	1	1	1	1	1	1	1	1	1	1	1	1	1	1	1	1
18	1	1	3	2	2	3	3	3	1	1	1	1	1	1	1	1	1	1	1	1	0	1	1	0	4	3	3	2	4	2	2	3	1	1	1	2	1	1	1	1	1	1	1
22	2	1	3	2	2	3	2	3	2	2	2	2	2	2	2	2	2	2	2	2	2	0	2	0	5	3	5	2	2	2	3	4	2	2	1	1	1	1	1	4	1	1	1
21	1	1	2	2	4	4	2	3	1	1	1	2	0	0	0	1	1	3	3	0	0	1	0	0	3	3	3	3	3	3	3	3	3	3	1	1	1	1	4	2	3	1	1
18	2	1	3	2	3	4	3	3	0	0	0	0	0	0	0	0	0	0	0	0	0	2	0	0	1	1	3	3	3	1	1	1	1	1	1	1	1	1	1	1	1	1	2
20	2	1	2	2	1	2	2	3	0	0	0	0	0	1	1	1	1	1	1	0	1	1	1	0	1	1	1	1	1	1	1	1	1	1	1	1	1	2	2	1	1	1	1
21	2	1	3	2	4	3	4	3	2	2	2	1	1	1	1	2	3	1	1	1	1	1	0	0	4	3	3	2	2	1	1	1	1	1	1	3	2	1	4	1	1	3	2
20	1	1	3	2	1	3	2	3	1	2	1	1	0	1	2	1	2	0	1	0	0	1	1	0	1	4	1	1	1	1	1	4	1	1	1	1	1	1	1	1	1	1	1
22	1	1	2	2	1	2	3	2	0	0	1	0	0	1	1	0	0	0	0	0	0	1	0	0	2	2	2	2	2	2	2	2	2	2	1	1	1	1	1	1	1	1	1
21	2	1	3	2	2	1	3	2	1	0	0	0	0	0	1	1	0	1	1	0	0	0	0	0	1	1	1	1	3	1	1	1	1	1	1	1	1	1	2	2	1	1	1
20	2	1	3	2	2	2	2	3	1	1	0	1	0	0	0	0	0	0	1	0	1	0	1	0	3	2	3	3	3	2	3	2	2	2	1	2	1	1	1	1	1	2	2
21	1	1	2	2	4	2	1	3	1	1	2	3	0	1	1	2	1	0	1	0	1	1	1	0	2	2	3	3	3	2	3	4	1	2	1	1	1	1	1	1	1	1	1
21	2	1	2	2	3	1	2	3	2	1	1	2	0	1	2	0	1	0	2	0	0	1	0	0	3	5	3	1	1	1	2	5	1	4	1	1	1	1	3	3	1	3	3
19	1	1	2	2	2	2	1	3	1	1	1	1	1	1	1	1	1	1	1	1	1	1	1	1	5	4	3	3	1	1	1	1	1	1	2	2	2	1	1	1	2	3	2
22	1	2	3	2	3	3	3	3	0	1	1	1	1	0	2	2	1	2	2	1	1	2	2	1	4	3	4	4	4	4	4	3	4	3	2	3	3	2	3	3	2	2	2
22	2	1	3	2	1	1	1	3	1	0	2	2	1	0	1	1	1	0	1	1	0	1	0	0	3	3	3	3	3	3	3	3	3	3	1	1	1	1	2	1	1	2	1
19	2	1	3	2	1	3	1	3	2	0	2	0	0	0	0	2	0	2	0	2	0	0	0	0	3	3	3	3	3	3	3	3	3	3	3	1	1	1	1	1	1	1	1
20	2	1	2	2	1	2	2	3	3	1	3	2	0	0	3	0	1	1	1	2	1	0	1	1	5	2	2	4	4	1	4	3	1	1	1	1	1	1	1	1	1	2	2
20	2	1	3	2	2	2	2	3	1	1	1	1	1	0	0	1	0	1	1	1	0	0	0	0	2	2	2	2	3	2	2	4	2	2	2	1	1	2	1	1	2	1	1
18	2	1	3	2	2	2	1	3	1	1	1	1	1	2	1	1	1	1	1	2	1	2	2	0	4	4	4	2	4	2	2	2	2	2	2	2	1	2	1	2	2	1	2
25	2	2	2	2	1	2	2	3	2	0	1	0	0	2	1	1	1	2	1	0	1	2	1	0	4	3	5	4	4	1	3	3	1	1	1	1	1	2	2	2	2	1	2
21	2	1	2	2	2	2	2	3	1	1	1	2	1	1	1	2	1	2	1	1	1	1	1	1	4	4	5	4	4	4	4	4	4	5	2	2	2	2	2	2	2	2	3
20	2	1	3	2	4	4	2	3	1	1	1	1	1	1	1	2	1	1	1	1	1	1	1	0	3	3	3	3	3	3	3	3	3	3	4	4	4	4	1	3	3	2	3
21	2	1	3	2	2	2	4	3	2	2	2	2	1	1	1	1	1	2	2	1	1	1	1	0	3	3	3	3	3	3	2	3	1	1	1	2	1	1	4	2	2	2	2
19	2	1	3	2	4	2	2	3	2	0	2	1	0	0	2	0	2	1	2	1	2	2	1	0	4	4	3	2	4	2	3	3	1	1	1	1	1	1	2	3	4	2	2
23	2	1	2	2	1	4	1	3	1	1	1	1	0	2	2	3	1	2	1	2	0	1	0	1	1	1	1	1	1	1	1	1	1	1	1	1	1	1	1	2	1	1	1
22	2	1	3	2	4	3	1	3	1	1	2	1	0	2	2	1	1	1	2	2	1	3	1	1	3	3	3	3	4	2	2	4	2	2	3	2	2	3	2	2	2	1	2
21	2	1	3	2	2	2	2	2	1	1	1	1	1	1	1	1	1	1	1	1	1	1	1	1	5	5	5	5	5	4	3	3	4	3	2	2	2	2	2	2	2	2	2
21	2	1	2	2	2	2	1	3	2	1	2	1	0	1	2	2	2	1	1	1	2	2	2	1	4	3	4	2	4	1	2	2	1	1	1	1	1	1	1	2	2	1	1
21	2	1	2	2	1	1	2	3	1	0	0	0	0	1	0	0	0	1	0	1	0	1	0	0	1	2	1	5	1	1	1	1	1	1	1	1	1	1	1	1	1	1	1
20	2	1	3	2	3	3	2	3	2	2	2	2	0	1	1	2	2	1	1	2	2	2	2	0	5	5	5	5	5	5	5	5	5	5	1	1	1	1	2	1	1	1	1
20	1	1	3	2	2	2	4	3	1	2	1	1	1	0	1	2	2	1	2	2	1	1	1	0	2	3	3	2	2	1	1	1	1	1	1	1	1	1	1	1	1	2	2
20	2	1	3	2	1	3	1	2	1	1	0	0	0	0	0	0	0	1	0	0	0	0	0	0	5	5	5	2	2	1	3	4	1	2	1	2	1	1	2	1	2	1	1
20	2	1	3	2	1	1	1	1	0	0	0	0	0	0	0	0	0	0	0	0	0	0	0	0	1	1	1	1	1	1	1	1	1	1	1	1	1	1	1	1	1	1	1
20	2	1	3	2	1	2	3	3	1	1	1	1	1	1	1	1	1	1	1	1	1	1	1	1	4	4	4	3	3	3	3	3	3	3	1	1	1	1	1	1	1	1	1
19	2	1	3	2	1	1	2	2	1	0	1	0	0	0	0	0	0	1	1	1	0	0	0	0	5	3	4	2	4	3	4	4	3	3	1	1	1	1	1	1	1	1	1
20	2	1	3	2	4	4	2	3	3	3	3	3	3	2	2	3	3	2	3	3	2	3	3	0	5	5	5	4	3	3	3	3	3	3	1	1	1	1	1	1	1	4	4
21	2	1	3	2	1	1	3	2	0	0	0	0	0	0	0	0	0	0	0	0	0	0	0	0	2	2	2	2	2	2	2	2	2	2	1	1	1	1	1	2	2	1	1
20	2	1	3	2	1	1	3	2	0	0	0	0	0	0	0	0	0	1	0	1	0	1	0	0	1	1	1	1	1	1	1	1	1	1	1	1	1	1	2	2	1	2	2
20	2	1	3	2	2	2	2	3	1	1	1	1	1	1	1	1	1	1	1	1	1	1	1	1	3	3	3	3	3	3	3	3	2	3	2	2	2	2	2	2	2	2	2
20	1	1	3	2	2	2	2	3	1	1	1	1	1	1	1	1	1	1	1	1	1	1	1	1	3	3	3	3	3	3	3	3	3	3	2	2	2	2	2	2	2	2	2
20	2	1	3	2	1	1	2	3	0	0	0	0	0	0	0	0	0	0	0	0	0	0	0	0	3	3	3	1	2	3	3	4	1	3	1	1	1	1	1	1	1	1	1
21	2	1	3	2	1	1	2	3	0	0	0	0	0	0	0	0	0	0	0	0	0	0	0	0	2	2	2	2	2	2	2	2	2	2	1	1	1	1	1	1	1	1	1
21	2	1	3	2	1	2	2	2	1	0	0	0	0	0	0	1	0	0	0	1	0	0	0	0	3	3	3	3	2	1	1	2	1	1	1	1	1	1	1	1	1	2	1
20	2	1	3	2	2	1	3	3	3	2	2	1	1	2	2	1	1	1	2	1	2	1	2	0	4	4	4	2	3	2	4	4	2	2	1	1	1	1	2	1	2	1	2
20	2	1	3	2	2	2	2	2	1	1	1	1	1	1	1	1	1	1	1	1	1	1	1	1	3	3	3	3	3	3	3	3	3	3	2	2	2	2	2	2	2	2	2
21	2	1	3	2	2	2	2	2	0	0	1	0	1	1	1	1	1	1	1	1	1	1	1	0	3	3	3	3	3	3	3	3	3	3	1	1	1	1	1	1	1	2	1
20	2	1	3	2	1	2	2	2	0	0	0	0	0	0	0	0	0	0	0	0	0	0	0	0	2	2	4	2	2	2	2	2	2	2	1	1	1	1	1	1	1	1	1
21	1	1	3	2	2	1	2	2	1	1	1	1	0	0	2	1	1	1	2	2	1	1	0	0	3	2	4	3	4	1	2	2	1	1	1	2	1	1	1	1	1	3	1
20	2	1	3	2	1	1	2	2	0	0	0	0	0	0	0	0	0	0	0	0	0	0	0	0	2	2	2	1	2	2	2	2	2	2	1	1	1	1	1	1	1	1	1
21	2	1	3	2	1	1	3	2	0	0	0	0	0	1	0	0	0	1	0	0	0	0	0	0	4	1	5	3	4	1	2	3	1	1	1	1	1	1	1	1	1	1	1
20	2	1	3	2	1	1	1	1	0	0	0	0	0	0	0	0	0	0	0	0	0	0	0	0	1	1	1	1	1	1	1	1	1	1	1	1	1	1	1	1	1	1	1
23	2	1	3	2	1	1	2	3	0	1	0	0	1	0	0	1	0	1	0	0	0	0	0	0	1	1	1	1	1	1	1	1	1	1	1	1	1	2	2	1	1	1	1
20	2	1	3	2	2	2	3	3	1	0	0	0	1	0	0	0	0	0	0	1	0	0	0	0	3	3	3	3	3	2	2	3	2	2	1	1	1	1	1	1	1	2	2
20	2	1	3	2	1	2	2	3	1	1	1	1	0	1	0	1	0	1	1	0	0	1	0	0	3	3	4	2	2	2	4	3	1	1	2	2	1	1	2	1	1	1	1
23	2	1	3	2	1	2	3	2	0	0	0	0	0	0	0	1	1	0	1	1	1	1	0	0	4	3	3	3	2	2	2	2	2	2	1	1	2	1	2	1	1	3	2
21	2	1	3	2	1	1	1	2	0	0	0	0	0	0	0	0	0	0	0	0	0	0	0	0	3	3	3	3	3	3	4	3	3	3	2	1	1	2	1	1	1	1	1
22	2	1	3	2	1	1	2	2	1	0	0	1	0	0	0	0	1	0	0	0	1	1	0	0	2	2	2	2	2	1	3	2	2	2	1	1	1	1	1	1	1	1	1
22	2	1	3	2	1	1	3	2	1	0	1	0	0	0	1	1	0	0	0	0	1	0	0	0	3	3	3	3	3	3	3	3	2	1	1	1	1	1	1	1	1	1	1
22	2	1	3	2	1	1	1	2	1	1	1	0	0	0	0	0	0	0	0	0	0	0	0	0	1	1	1	1	1	1	1	1	1	1	1	1	1	1	1	1	1	1	1
20	2	1	3	2	2	2	3	2	1	0	1	0	0	0	0	0	0	0	0	0	0	0	0	0	3	3	3	5	5	2	4	3	2	2	1	1	1	1	1	1	1	1	1
21	2	1	3	2	1	2	2	2	1	0	0	0	1	0	1	1	1	1	1	0	0	1	0	0	3	3	3	3	3	3	3	3	3	3	1	2	1	2	2	1	2	2	2
20	2	1	3	2	1	1	4	2	1	1	1	1	1	1	1	1	1	0	1	1	1	1	0	0	3	3	3	3	2	3	4	4	3	3	2	1	1	2	1	1	1	1	1
20	2	1	3	2	1	1	1	1	0	0	0	0	0	0	0	0	0	0	0	0	0	0	0	0	1	1	1	1	1	1	1	1	1	1	1	1	1	1	1	1	1	1	1
20	2	1	3	2	2	1	1	2	1	1	1	1	1	0	1	0	1	0	1	0	0	1	0	0	4	2	4	3	2	2	2	1	1	1	1	1	1	1	1	2	2	2	1
21	2	1	3	2	1	1	3	2	0	0	0	0	0	0	0	0	0	0	0	0	0	0	0	0	1	1	1	1	1	1	1	1	1	1	1	1	1	1	1	1	1	1	1
21	2	1	3	2	1	1	3	3	1	0	1	1	0	1	0	1	1	0	1	0	0	1	0	0	2	1	2	2	3	2	2	1	1	1	2	2	1	1	2	1	2	1	1
22	1	1	3	2	1	1	3	2	0	0	0	0	0	0	0	0	0	0	0	0	0	0	0	0	1	1	1	1	1	1	1	1	1	1	1	1	1	1	1	1	1	1	1
21	2	1	3	2	1	2	2	3	3	3	3	3	0	1	1	0	1	1	1	1	1	0	0	0	4	4	5	4	4	2	3	4	2	1	1	1	1	1	1	1	1	1	1
22	2	1	3	2	2	2	3	2	1	1	1	1	0	1	0	1	1	1	1	1	0	1	1	0	3	3	3	3	3	3	3	3	3	3	2	2	1	1	3	2	2	1	2
21	2	1	3	2	1	1	2	2	1	1	1	1	0	0	0	0	1	0	1	0	0	0	0	0	1	1	1	1	3	1	1	1	1	1	1	1	1	1	1	1	1	1	1
22	2	1	3	2	1	1	3	2	0	0	0	0	0	1	1	0	0	0	0	0	0	1	0	0	2	2	2	2	1	1	1	1	1	1	1	1	1	1	1	1	1	1	1
21	2	1	3	2	1	1	3	1	1	0	1	1	1	1	1	0	0	0	0	2	1	1	1	0	3	3	4	3	3	2	4	4	3	4	1	1	1	1	2	1	1	1	1
19	2	1	3	2	1	2	3	2	1	1	1	1	1	1	1	1	1	1	1	1	1	1	1	1	3	3	3	3	3	3	3	3	3	3	1	1	1	1	2	2	2	2	2
